# Supplementary material for: Widespread presence of novel gammaherpesviruses in lagomorph species (Oryctolagus cuniculus, Lepus spp. and Ochotona alpina)
Source: Virol J. 2025 Dec 24;22:398. doi: 10.1186/s12985-025-03000-5 (PMC12729687; doi:10.1186/s12985-025-03000-5)
Supplement: Supplementary file 1 — Supplementary Material 1. [file 12985_2025_3000_MOESM1_ESM.xlsx]

## Sheet: Sheet1
Species	Common name	Sample code	Country	Year	Tissue	PCR Result
Brachylagus idahoensis	Pygmy rabbit	CG443	United States	Unknown	Unknown	Negative
Brachylagus idahoensis	Pygmy rabbit	CG445	United States	Unknown	Unknown	Negative
Brachylagus idahoensis	Pygmy rabbit	CG447	United States	Unknown	Unknown	Negative
Brachylagus idahoensis	Pygmy rabbit	CG448	United States	Unknown	Unknown	Negative
Brachylagus idahoensis	Pygmy rabbit	CG449	United States	Unknown	Unknown	Negative
Brachylagus idahoensis	Pygmy rabbit	CG450	United States	Unknown	Unknown	Negative
Brachylagus idahoensis	Pygmy rabbit	CG451	United States	Unknown	Unknown	Negative
Brachylagus idahoensis	Pygmy rabbit	CG452	United States	Unknown	Unknown	Negative
Brachylagus idahoensis	Pygmy rabbit	CG453	United States	Unknown	Unknown	Negative
Brachylagus idahoensis	Pygmy rabbit	CG455	United States	Unknown	Unknown	Negative
Brachylagus idahoensis	Pygmy rabbit	CG456	United States	Unknown	Unknown	Negative
Brachylagus idahoensis	Pygmy rabbit	CG457	United States	Unknown	Unknown	Negative
Brachylagus idahoensis	Pygmy rabbit	CG458	United States	Unknown	Unknown	Negative
Brachylagus idahoensis	Pygmy rabbit	CG459	United States	Unknown	Unknown	Negative
Brachylagus idahoensis	Pygmy rabbit	CG460	United States	Unknown	Unknown	Negative
Brachylagus idahoensis	Pygmy rabbit	CG462	United States	Unknown	Unknown	Negative
Brachylagus idahoensis	Pygmy rabbit	RC444	United States	Unknown	Unknown	Negative
Brachylagus idahoensis	Pygmy rabbit	RC454	United States	Unknown	Unknown	Negative
Brachylagus idahoensis	Pygmy rabbit	Wes2 Pigmy rabbit	United States	Unknown	Unknown	Negative
Bunolagus monticularis	Riverine rabbit	Bunolagus1	South Africa	Unknown	Unknown	Negative
Bunolagus monticularis	Riverine rabbit	Bunolagus2	South Africa	Unknown	Unknown	Negative
Lepus americanus	Snowshoe hare	LAM_INE_2013	United States	2009	Unknown	Negative
Lepus californicus	Black-tailed jackrabbit	L.cal	United States	Unknown	Unknown	Negative
Lepus californicus	Black-tailed jackrabbit	L.califor	United States	Unknown	Unknown	Negative
Lepus capensis	Cape hare	LCap1	Unknown	Unknown	Unknown	Negative
Lepus capensis	Cape hare	Lepus capensis	Unknown	Unknown	Unknown	Negative
Lepus castroviejoi	Broom hare	LCS_1965	Spain	2002	Skin	Negative
Lepus castroviejoi	Broom hare	LCS_1893	Spain	2003	Skin	Negative
Lepus castroviejoi	Broom hare	LCS_1894	Spain	2003	Skin	Negative
Lepus castroviejoi	Broom hare	LCS_1895	Spain	2003	Skin	Negative
Lepus castroviejoi	Broom hare	LCS_1896	Spain	2003	Skin	Negative
Lepus castroviejoi	Broom hare	LCS_1897	Spain	2003	Skin	Negative
Lepus castroviejoi	Broom hare	LCS_1966	Spain	2003	Skin	Negative
Lepus castroviejoi	Broom hare	LCS_1899	Spain	2004	Skin	Negative
Lepus castroviejoi	Broom hare	LCS_1900	Spain	2004	Skin	Negative
Lepus castroviejoi	Broom hare	LCS_1901	Spain	2004	Skin	Negative
Lepus corsicanus	Corsican hare	LCR_COR_2115	France	2008	Unknown	Negative
Lepus corsicanus	Corsican hare	LCR_COR_2149	France	2008	Unknown	Negative
Lepus corsicanus	Corsican hare	LER_COR_2177	France	2008	Unknown	Negative
Lepus europaeus	European hare	LER_STY_4779	Austria	2019	Liver	Positive
Lepus europaeus	European hare	LER_STY_4780	Austria	2019	Liver	Negative
Lepus europaeus	European hare	LER_STY_4781	Austria	2019	Liver	Negative
Lepus europaeus	European hare	LER_STY_4782	Austria	2019	Liver	Negative
Lepus europaeus	European hare	LER_STY_4783	Austria	2019	Liver	Negative
Lepus europaeus	European hare	LER_STY_4784	Austria	2019	Liver	Negative
Lepus europaeus	European hare	LER_STY_4785	Austria	2019	Liver	Negative
Lepus europaeus	European hare	LER_STY_4786	Austria	2019	Liver	Negative
Lepus europaeus	European hare	LER_STY_4787	Austria	2019	Liver	Negative
Lepus europaeus	European hare	LER_STY_4788	Austria	2019	Liver	Negative
Lepus europaeus	European hare	LER_STY_4789	Austria	2019	Liver	Negative
Lepus europaeus	European hare	LER_STY_4790	Austria	2019	Liver	Negative
Lepus europaeus	European hare	LER_STY_4791	Austria	2019	Liver	Negative
Lepus europaeus	European hare	LER_STY_4792	Austria	2019	Liver	Negative
Lepus europaeus	European hare	LER_STY_4793	Austria	2019	Liver	Negative
Lepus europaeus	European hare	LER_STY_4794	Austria	2019	Liver	Negative
Lepus europaeus	European hare	LER_STY_4795	Austria	2019	Liver	Negative
Lepus europaeus	European hare	LER_STY_4796	Austria	2019	Liver	Negative
Lepus europaeus	European hare	LER_STY_4797	Austria	2019	Liver	Negative
Lepus europaeus	European hare	LER_STY_4798	Austria	2019	Liver	Negative
Lepus europaeus	European hare	LER_STY_4799	Austria	2019	Liver	Negative
Lepus europaeus	European hare	LER_STY_4800	Austria	2019	Liver	Negative
Lepus europaeus	European hare	LER_STY_4801	Austria	2019	Liver	Negative
Lepus europaeus	European hare	LER_STY_4802	Austria	2019	Liver	Negative
Lepus europaeus	European hare	LER_LAS_1673	Austria	< 2000	Blood	Negative
Lepus europaeus	European hare	LER_LAS_1674	Austria	< 2000	Blood	Negative
Lepus europaeus	European hare	LER_LAS_1675	Austria	< 2000	Blood	Negative
Lepus europaeus	European hare	LER_LAS_1676	Austria	< 2000	Blood	Negative
Lepus europaeus	European hare	LER_LAS_1677	Austria	< 2000	Blood	Negative
Lepus europaeus	European hare	LER_LAS_1678	Austria	< 2000	Blood	Positive
Lepus europaeus	European hare	LER_LAS_1679	Austria	< 2000	Blood	Negative
Lepus europaeus	European hare	LER_LAS_1680	Austria	< 2000	Blood	Negative
Lepus europaeus	European hare	LER_LAS_1681	Austria	< 2000	Blood	Negative
Lepus europaeus	European hare	LER_LAS_1682	Austria	< 2000	Blood	Negative
Lepus europaeus	European hare	LER_LAS_1683	Austria	< 2000	Blood	Positive
Lepus europaeus	European hare	LER_LAS_1684	Austria	< 2000	Blood	Negative
Lepus europaeus	European hare	LER_LAS_1686	Austria	< 2000	Blood	Negative
Lepus europaeus	European hare	LER_LAS_1687	Austria	< 2000	Blood	Negative
Lepus europaeus	European hare	LER_LAS_1689	Austria	< 2000	Blood	Negative
Lepus europaeus	European hare	LER_LAS_1690	Austria	< 2000	Blood	Negative
Lepus europaeus	European hare	LER_LAS_1691	Austria	< 2000	Blood	Negative
Lepus europaeus	European hare	LER_LAS_1692	Austria	< 2000	Blood	Negative
Lepus europaeus	European hare	LER_LAS_1693	Austria	< 2000	Blood	Negative
Lepus europaeus	European hare	LER_LAS_1694	Austria	< 2000	Blood	Negative
Lepus europaeus	European hare	LER_LAS_1695	Austria	< 2000	Blood	Negative
Lepus europaeus	European hare	LER_LAS_1696	Austria	< 2000	Blood	Positive
Lepus europaeus	European hare	LER_LAS_1698	Austria	< 2000	Blood	Negative
Lepus europaeus	European hare	LER_VIE_1638	Austria	< 2000	Organ	Negative
Lepus europaeus	European hare	LER_VIE_1639	Austria	< 2000	Liver	Negative
Lepus europaeus	European hare	LER_VIE_1640	Austria	< 2000	Liver	Negative
Lepus europaeus	European hare	LER_VIE_1651	Austria	< 2000	Liver	Negative
Lepus europaeus	European hare	LER_VIE_1662	Austria	< 2000	Liver	Negative
Lepus europaeus	European hare	LER_VIE_1663	Austria	< 2000	Organ	Positive
Lepus europaeus	European hare	LER_VIE_1664	Austria	< 2000	Liver	Negative
Lepus europaeus	European hare	LER_VIE_1665	Austria	< 2000	Liver	Negative
Lepus europaeus	European hare	LER_VIE_1666	Austria	< 2000	Liver	Negative
Lepus europaeus	European hare	LER_VIE_1667	Austria	< 2000	Liver	Negative
Lepus europaeus	European hare	LER_VIE_1668	Austria	< 2000	Liver	Negative
Lepus europaeus	European hare	LER_VIE_1669	Austria	< 2000	Liver	Negative
Lepus europaeus	European hare	LER_PYR_1546	France	2003	Skin	Negative
Lepus europaeus	European hare	LER_PYR_1547	France	2003	Skin	Negative
Lepus europaeus	European hare	LER_PYR_1548	France	2003	Skin	Negative
Lepus europaeus	European hare	LER_PYR_1549	France	2003	Skin	Negative
Lepus europaeus	European hare	LER_PYR_1550	France	2003	Skin	Negative
Lepus europaeus	European hare	LER_PYR_1551	France	2003	Skin	Negative
Lepus europaeus	European hare	LER_PYR_1552	France	2003	Muscle	Negative
Lepus europaeus	European hare	LER_ALM_1580	Germany	< 2000	Organ	Positive
Lepus europaeus	European hare	LER_ALM_1583	Germany	< 2000	Liver	Negative
Lepus europaeus	European hare	LER_ALM_1584	Germany	< 2000	Liver	Negative
Lepus europaeus	European hare	LER_ALM_1585	Germany	< 2000	Liver	Negative
Lepus europaeus	European hare	LER_ALM_1586	Germany	< 2000	Liver	Negative
Lepus europaeus	European hare	LER_ALM_1587	Germany	< 2000	Liver	Negative
Lepus europaeus	European hare	LER_ALM_1588	Germany	< 2000	Liver	Negative
Lepus europaeus	European hare	LER_ALM_1589	Germany	< 2000	Liver	Negative
Lepus europaeus	European hare	LER_ALM_1591	Germany	< 2000	Liver	Negative
Lepus europaeus	European hare	LER_ALM_1593	Germany	< 2000	Liver	Negative
Lepus europaeus	European hare	LER_ALM_1597	Germany	< 2000	Liver	Negative
Lepus europaeus	European hare	LER_ALM_1601	Germany	< 2000	Liver	Negative
Lepus europaeus	European hare	LER_ALM_1604	Germany	< 2000	Liver	Negative
Lepus europaeus	European hare	LER_ALM_1605	Germany	< 2000	Organ	Negative
Lepus europaeus	European hare	LER_ALM_1606	Germany	< 2000	Liver	Negative
Lepus europaeus	European hare	LER_ALM_1610	Germany	< 2000	Organ	Positive
Lepus europaeus	European hare	LER_ALM_1620	Germany	< 2000	Liver	Negative
Lepus europaeus	European hare	LER_ALM_1594	Germany	Unknown	Unknown	Positive
Lepus europaeus	European hare	LER_ALM_1595	Germany	Unknown	Unknown	Positive
Lepus europaeus	European hare	LER_JAC_1501	Spain	2003	Skin	Negative
Lepus europaeus	European hare	LER_NAV_1515	Spain	2003	Organ	Negative
Lepus europaeus	European hare	LER_CAN_1481	Spain	2004	Skin	Negative
Lepus europaeus	European hare	LER_CAN_1488	Spain	2004	Skin	Negative
Lepus europaeus	European hare	LER_ALA_1401	Spain	2001/2002	Organ	Negative
Lepus europaeus	European hare	LER_VLC_1519	Spain	2002/2003	Skin	Negative
Lepus europaeus	European hare	LER_VLC_1520	Spain	2002/2003	Skin	Negative
Lepus europaeus	European hare	LER_VLC_1522	Spain	2002/2003	Skin	Negative
Lepus europaeus	European hare	LER_VLC_1524	Spain	2002/2003	Skin	Negative
Lepus europaeus	European hare	LER_VLC_1534	Spain	2002/2003	Skin	Negative
Lepus europaeus	European hare	LER_ALA_1423	Spain	2003/2004	Skin	Negative
Lepus europaeus	European hare	LER_ALA_1424	Spain	2003/2004	Skin	Negative
Lepus europaeus	European hare	LER_ALA_1426	Spain	2003/2004	Skin	Negative
Lepus europaeus	European hare	LER_ALA_1427	Spain	2003/2004	Skin	Negative
Lepus europaeus	European hare	LER_ALA_1428	Spain	2003/2004	Skin	Negative
Lepus europaeus	European hare	LER_ALA_1429	Spain	2003/2004	Skin	Negative
Lepus europaeus	European hare	LER_ALA_1430	Spain	2003/2004	Skin	Negative
Lepus europaeus	European hare	LER_ALA_1431	Spain	2003/2004	Skin	Negative
Lepus europaeus	European hare	LER_ALA_1432	Spain	2003/2004	Skin	Negative
Lepus europaeus	European hare	LER_ALA_1433	Spain	2003/2004	Skin	Negative
Lepus europaeus	European hare	LER_ALA_1440	Spain	2003/2004	Skin	Negative
Lepus europaeus	European hare	LER_ALA_1441	Spain	2004/2005	Skin	Negative
Lepus europaeus	European hare	LER_ALA_1442	Spain	2004/2005	Skin	Negative
Lepus europaeus	European hare	LER_ALA_1445	Spain	2004/2005	Skin	Negative
Lepus europaeus	European hare	LER_ALA_1451	Spain	2004/2005	Skin	Negative
Lepus europaeus	European hare	LER_ALA_1452	Spain	2004/2005	Skin	Negative
Lepus europaeus	European hare	LER_ALA_1453	Spain	2004/2005	Skin	Negative
Lepus europaeus	European hare	LER_ALA_1454	Spain	2004/2005	Skin	Negative
Lepus europaeus	European hare	LER_ALA_1462	Spain	2005/2006	Skin	Negative
Lepus europaeus	European hare	LER_ALA_1465	Spain	2005/2006	Skin	Negative
Lepus europaeus	European hare	LER_VLC_124	Spain	Unknown	Unknown	Negative
Lepus europaeus	European hare	LEGranja3	Unknown	Unknown	Unknown	Negative
Lepus granatensis	Iberian hare	LGR_ALJ_11	Portugal	1997	Blood	Negative
Lepus granatensis	Iberian hare	LGR_ALJ_12	Portugal	1997	Blood	Negative
Lepus granatensis	Iberian hare	LGR_ALJ_16	Portugal	1997	Blood	Negative
Lepus granatensis	Iberian hare	LGR_ALJ_17	Portugal	1997	Blood	Negative
Lepus granatensis	Iberian hare	LGR_ALJ_18	Portugal	1997	Blood	Negative
Lepus granatensis	Iberian hare	LGR_ALJ_19	Portugal	1997	Blood	Negative
Lepus granatensis	Iberian hare	LGR_ALJ_20	Portugal	1997	Blood	Negative
Lepus granatensis	Iberian hare	LGR_ALJ_22	Portugal	1997	Blood	Negative
Lepus granatensis	Iberian hare	LGR_ALJ_5	Portugal	1997	Blood	Negative
Lepus granatensis	Iberian hare	LGR_ALJ_6	Portugal	1997	Blood	Negative
Lepus granatensis	Iberian hare	LGR_ALJ_7	Portugal	1997	Blood	Negative
Lepus granatensis	Iberian hare	LGR_ALJ_8	Portugal	1997	Blood	Negative
Lepus granatensis	Iberian hare	LGR_ALJ_9	Portugal	1997	Organ	Negative
Lepus granatensis	Iberian hare	LGR_PAN_236	Portugal	1997	Organ	Negative
Lepus granatensis	Iberian hare	LGR_PAN_238	Portugal	1997	Organ	Negative
Lepus granatensis	Iberian hare	LGR_PAN_239	Portugal	1997	Organ	Negative
Lepus granatensis	Iberian hare	LGR_PAN_240	Portugal	1997	Organ	Negative
Lepus granatensis	Iberian hare	LGR_PAN_251	Portugal	1997	Organ	Negative
Lepus granatensis	Iberian hare	LGR_PAN_252	Portugal	1997	Organ	Negative
Lepus granatensis	Iberian hare	LGR_PAN_253	Portugal	1997	Organ	Negative
Lepus granatensis	Iberian hare	LGR_PAN_254	Portugal	1997	Organ	Negative
Lepus granatensis	Iberian hare	LGR_PAN_255	Portugal	1997	Organ	Negative
Lepus granatensis	Iberian hare	LGR_PAN_256	Portugal	1997	Organ	Positive
Lepus granatensis	Iberian hare	LGR_PAN_257	Portugal	1997	Organ	Negative
Lepus granatensis	Iberian hare	LGR_PAN_258	Portugal	1997	Organ	Negative
Lepus granatensis	Iberian hare	LGR_PAN_259	Portugal	1997	Organ	Negative
Lepus granatensis	Iberian hare	LGR_PAN_260	Portugal	1997	Organ	Negative
Lepus granatensis	Iberian hare	LGR_PAN_265	Portugal	1997	Organ	Negative
Lepus granatensis	Iberian hare	LGR_PAN_271	Portugal	1997	Organ	Negative
Lepus granatensis	Iberian hare	LGR_PAN_273	Portugal	1997	Organ	Positive
Lepus granatensis	Iberian hare	LGR_PAN_274	Portugal	1997	Organ	Negative
Lepus granatensis	Iberian hare	LGR_PAN_382	Portugal	1997	Unknown	Negative
Lepus granatensis	Iberian hare	LGR_PAN_384	Portugal	1997	Unknown	Negative
Lepus granatensis	Iberian hare	LGR_PAN_386	Portugal	1997	Unknown	Negative
Lepus granatensis	Iberian hare	LGR_PAN_389	Portugal	1997	Unknown	Negative
Lepus granatensis	Iberian hare	LGR_SEN_551	Portugal	1997	Organ	Negative
Lepus granatensis	Iberian hare	LGR_SEN_552	Portugal	1997	Organ	Negative
Lepus granatensis	Iberian hare	LGR_ALJ_23	Portugal	1998	Blood	Negative
Lepus granatensis	Iberian hare	LGR_ALJ_24	Portugal	1998	Blood	Negative
Lepus granatensis	Iberian hare	LGR_ALJ_25	Portugal	1998	Blood	Negative
Lepus granatensis	Iberian hare	LGR_ALJ_26	Portugal	1998	Blood	Negative
Lepus granatensis	Iberian hare	LGR_ALJ_27	Portugal	1998	Blood	Negative
Lepus granatensis	Iberian hare	LGR_ALJ_28	Portugal	1998	Blood	Negative
Lepus granatensis	Iberian hare	LGR_ALJ_29	Portugal	1998	Blood	Negative
Lepus granatensis	Iberian hare	LGR_ALJ_30	Portugal	1998	Blood	Negative
Lepus granatensis	Iberian hare	LGR_ALJ_32	Portugal	1998	Blood	Negative
Lepus granatensis	Iberian hare	LGR_ALJ_33	Portugal	1998	Blood	Negative
Lepus granatensis	Iberian hare	LGR_ALJ_35 (LB ALJ 256)	Portugal	1998	Blood	Negative
Lepus granatensis	Iberian hare	LGR_ALJ_35 (LB ALJ 257)	Portugal	1998	Blood	Negative
Lepus granatensis	Iberian hare	LGR_ALJ_36	Portugal	1998	Blood	Negative
Lepus granatensis	Iberian hare	LGR_ALJ_37	Portugal	1998	Blood	Negative
Lepus granatensis	Iberian hare	LGR_ALJ_38	Portugal	1998	Blood	Negative
Lepus granatensis	Iberian hare	LGR_ALJ_39	Portugal	1998	Blood	Negative
Lepus granatensis	Iberian hare	LGR_ALJ_40	Portugal	1998	Blood	Negative
Lepus granatensis	Iberian hare	LGR_ALJ_41	Portugal	1998	Blood	Negative
Lepus granatensis	Iberian hare	LGR_ALJ_42	Portugal	1998	Blood	Negative
Lepus granatensis	Iberian hare	LGR_ALJ_43	Portugal	1998	Blood	Negative
Lepus granatensis	Iberian hare	LGR_ALJ_44	Portugal	1998	Blood	Negative
Lepus granatensis	Iberian hare	LGR_ALJ_45	Portugal	1998	Blood	Negative
Lepus granatensis	Iberian hare	LGR_ALJ_46	Portugal	1998	Blood	Positive
Lepus granatensis	Iberian hare	LGR_ALJ_47	Portugal	1998	Blood	Negative
Lepus granatensis	Iberian hare	LGR_ALJ_48	Portugal	1998	Blood	Negative
Lepus granatensis	Iberian hare	LGR_ALJ_49	Portugal	1998	Blood	Negative
Lepus granatensis	Iberian hare	LGR_ALJ_50	Portugal	1998	Blood	Negative
Lepus granatensis	Iberian hare	LGR_ALJ_51	Portugal	1998	Blood	Negative
Lepus granatensis	Iberian hare	LGR_ALJ_52	Portugal	1998	Blood	Negative
Lepus granatensis	Iberian hare	LGR_CBR_147	Portugal	1998	Organ	Negative
Lepus granatensis	Iberian hare	LGR_PAN_298	Portugal	1998	Organ	Negative
Lepus granatensis	Iberian hare	LGR_PAN_438	Portugal	1998	Unknown	Negative
Lepus granatensis	Iberian hare	LGR_SEN_553	Portugal	1998	Organ	Negative
Lepus granatensis	Iberian hare	LGR_SEN_554	Portugal	1998	Organ	Negative
Lepus granatensis	Iberian hare	LGR_SEN_555	Portugal	1998	Organ	Negative
Lepus granatensis	Iberian hare	LGR_SEN_556	Portugal	1998	Organ	Negative
Lepus granatensis	Iberian hare	LGR_MER_189	Portugal	2003	Skin	Negative
Lepus granatensis	Iberian hare	LGR_PAN_454	Portugal	2008	Organ	Negative
Lepus granatensis	Iberian hare	LGR_SEN_561	Portugal	2008	Skin	Negative
Lepus granatensis	Iberian hare	LGR_SEN_562	Portugal	2008	Skin	Negative
Lepus granatensis	Iberian hare	LGR_SEN_563	Portugal	2008	Skin	Negative
Lepus granatensis	Iberian hare	LGR_SEN_564	Portugal	2008	Skin	Negative
Lepus granatensis	Iberian hare	LGR_SEN_565	Portugal	2008	Skin	Negative
Lepus granatensis	Iberian hare	LGR_SEN_566	Portugal	2008	Unknown	Negative
Lepus granatensis	Iberian hare	LGR_PAN_2018	Portugal	2009	Kidney	Negative
Lepus granatensis	Iberian hare	LGR_ALT_3085	Portugal	2012	Skin	Negative
Lepus granatensis	Iberian hare	LGR_VLP_2786	Portugal	2012	Kidney	Negative
Lepus granatensis	Iberian hare	LGR_MER_177	Portugal	2002/2003	Skin	Negative
Lepus granatensis	Iberian hare	LGR_MER_178	Portugal	2002/2003	Skin	Negative
Lepus granatensis	Iberian hare	LGR_MER_179	Portugal	2002/2003	Skin	Negative
Lepus granatensis	Iberian hare	LGR_MER_180	Portugal	2002/2003	Skin	Negative
Lepus granatensis	Iberian hare	LGR_MER_181	Portugal	2002/2003	Skin	Negative
Lepus granatensis	Iberian hare	LGR_MER_182	Portugal	2002/2003	Skin	Negative
Lepus granatensis	Iberian hare	LGR_MER_185	Portugal	2002/2003	Skin	Negative
Lepus granatensis	Iberian hare	LGR_SEN_570	Portugal	2003/2004	Skin	Negative
Lepus granatensis	Iberian hare	LGR_GRN_937	Spain	1999	Organ	Negative
Lepus granatensis	Iberian hare	LGR_GRN_938	Spain	1999	Organ	Negative
Lepus granatensis	Iberian hare	LGR_GRN_939	Spain	1999	Organ	Negative
Lepus granatensis	Iberian hare	LGR_GRN_940	Spain	1999	Organ	Negative
Lepus granatensis	Iberian hare	LGR_GRN_941	Spain	1999	Organ	Negative
Lepus granatensis	Iberian hare	LGR_GRN_942	Spain	1999	Organ	Negative
Lepus granatensis	Iberian hare	LGR_GRN_943	Spain	1999	Organ	Negative
Lepus granatensis	Iberian hare	LGR_GRN_945 (GRN8)	Spain	1999	Organ	Negative
Lepus granatensis	Iberian hare	LGR_GRN_945 (LGRN3/99)	Spain	1999	Organ	Negative
Lepus granatensis	Iberian hare	LGR_GRN_946	Spain	1999	Organ	Negative
Lepus granatensis	Iberian hare	LGR_GRN_947	Spain	1999	Organ	Negative
Lepus granatensis	Iberian hare	LGR_GRN_948	Spain	1999	Organ	Negative
Lepus granatensis	Iberian hare	LGR_GRN_949	Spain	1999	Organ	Negative
Lepus granatensis	Iberian hare	LGR_GRN_950	Spain	1999	Organ	Negative
Lepus granatensis	Iberian hare	LGR_GRN_951	Spain	1999	Organ	Negative
Lepus granatensis	Iberian hare	LGR_GRN_952	Spain	1999	Organ	Negative
Lepus granatensis	Iberian hare	LGR_GRN_953	Spain	1999	Organ	Negative
Lepus granatensis	Iberian hare	LGR_GRN_954	Spain	1999	Organ	Negative
Lepus granatensis	Iberian hare	LGR_GRN_955	Spain	1999	Organ	Negative
Lepus granatensis	Iberian hare	LGR_GRN_956	Spain	1999	Organ	Negative
Lepus granatensis	Iberian hare	LGR_GRN_957	Spain	1999	Organ	Negative
Lepus granatensis	Iberian hare	LGR_GRN_958	Spain	1999	Organ	Negative
Lepus granatensis	Iberian hare	LGR_GRN_959	Spain	1999	Organ	Negative
Lepus granatensis	Iberian hare	LGR_GRN_960	Spain	1999	Organ	Negative
Lepus granatensis	Iberian hare	LGR_GRN_962	Spain	1999	Organ	Negative
Lepus granatensis	Iberian hare	LGR_GRN_963	Spain	1999	Organ	Positive
Lepus granatensis	Iberian hare	LGR_GRN_964	Spain	1999	Organ	Negative
Lepus granatensis	Iberian hare	LGR_GRN_965	Spain	1999	Organ	Negative
Lepus granatensis	Iberian hare	LGR_NAV_1064	Spain	2003	Organ	Negative
Lepus granatensis	Iberian hare	LGR_NAV_1065	Spain	2003	Organ	Negative
Lepus granatensis	Iberian hare	LGR_NAV_1067	Spain	2003	Organ	Negative
Lepus granatensis	Iberian hare	LGR_NAV_2265	Spain	2010	Skin	Positive
Lepus granatensis	Iberian hare	LGR_NAV_2290	Spain	2010	Organ	Positive
Lepus granatensis	Iberian hare	LGR_NAV_2544	Spain	2010	Kidney	Negative
Lepus granatensis	Iberian hare	LGR_CRE_2553	Spain	2011	Kidney	Negative
Lepus granatensis	Iberian hare	LGR_MAD_1028	Spain	2002/2003	Skin	Negative
Lepus granatensis	Iberian hare	LGR_SEV_1163	Spain	2002/2003	Skin	Negative
Lepus granatensis	Iberian hare	LGR_VAL_1294	Spain	2002/2003	Skin	Negative
Lepus granatensis	Iberian hare	LGR_SOR_1173	Spain	2003/2004	Skin	Negative
Lepus granatensis	Iberian hare	LGR_SOR_1175	Spain	2003/2004	Skin	Negative
Lepus granatensis	Iberian hare	LGR_SOR_1183	Spain	2003/2004	Skin	Negative
Lepus granatensis	Iberian hare	LGR_SOR_1184	Spain	2003/2004	Skin	Negative
Lepus granatensis	Iberian hare	LGR_SOR_1188	Spain	2003/2004	Skin	Negative
Lepus granatensis	Iberian hare	LGR_SOR_1189	Spain	2003/2004	Skin	Negative
Lepus granatensis	Iberian hare	LGR_SOR_1193	Spain	2003/2004	Skin	Negative
Lepus granatensis	Iberian hare	LGR_TOL_1218	Spain	< 2000	Unknown	Negative
Lepus granatensis	Iberian hare	LGR_TOL_1219	Spain	< 2000	Organ	Negative
Lepus granatensis	Iberian hare	LGR_TOL_1220	Spain	< 2000	Organ	Negative
Lepus granatensis	Iberian hare	LGR_TOL_1221	Spain	< 2000	Organ	Negative
Lepus granatensis	Iberian hare	LGR_TOL_1223	Spain	< 2000	Organ	Negative
Lepus granatensis	Iberian hare	LGR_TOL_1225	Spain	< 2000	Organ	Negative
Lepus granatensis	Iberian hare	LGR_TOL_1226	Spain	< 2000	Organ	Negative
Lepus granatensis	Iberian hare	LGR_TOL_1227	Spain	< 2000	Organ	Negative
Lepus granatensis	Iberian hare	LGR_TOL_1228	Spain	< 2000	Organ	Negative
Lepus granatensis	Iberian hare	LGR_TOL_1229	Spain	< 2000	Organ	Negative
Lepus granatensis	Iberian hare	LGR_TOL_1230	Spain	< 2000	Organ	Negative
Lepus granatensis	Iberian hare	LGR_TOL_1231	Spain	< 2000	Organ	Negative
Lepus granatensis	Iberian hare	LGR_TOL_1233	Spain	< 2000	Organ	Negative
Lepus granatensis	Iberian hare	LGR_TOL_1237	Spain	< 2000	Unknown	Negative
Lepus granatensis	Iberian hare	LGR_TOL_1238	Spain	< 2000	Unknown	Negative
Lepus granatensis	Iberian hare	LGR_TOL_1239	Spain	< 2000	Organ	Negative
Lepus granatensis	Iberian hare	LGR_TOL_1240	Spain	< 2000	Organ	Negative
Lepus granatensis	Iberian hare	LGR_TOL_1241	Spain	< 2000	Organ	Positive
Lepus granatensis	Iberian hare	LGR_TOL_1244	Spain	< 2000	Organ	Negative
Lepus granatensis	Iberian hare	LGR_TOL_1245	Spain	< 2000	Organ	Negative
Lepus granatensis	Iberian hare	LGR_TOL_1246	Spain	< 2000	Organ	Negative
Lepus granatensis	Iberian hare	LGR_TOL_1247	Spain	< 2000	Organ	Negative
Lepus granatensis	Iberian hare	LGR_TOL_1248	Spain	< 2000	Organ	Positive
Lepus granatensis	Iberian hare	LGR_TOL_1249	Spain	< 2000	Organ	Negative
Lepus granatensis	Iberian hare	LGR_TOL_1250	Spain	< 2000	Organ	Negative
Lepus granatensis	Iberian hare	LGR_TOL_1259	Spain	< 2000	Organ	Negative
Lepus granatensis	Iberian hare	LG20001	Spain	Unknown	Unknown	Negative
Lepus granatensis	Iberian hare	LGR1	Unknown	Unknown	Unknown	Negative
Lepus granatensis	Iberian hare	LGRA3	Unknown	Unknown	Unknown	Negative
Lepus granatensis	Iberian hare	LGRA5	Unknown	Unknown	Unknown	Negative
Lepus granatensis	Iberian hare	LGRA7	Unknown	Unknown	Unknown	Negative
Lepus saxatilis	Cape scrub hare	LSX_MZB_1960	Mozambique	< 2000	Skin	Negative
Lepus saxatilis	Cape scrub hare	LSX_MZB_1961	Mozambique	< 2000	Skin	Negative
Lepus saxatilis	Cape scrub hare	LSX_MZB_2052	Mozambique	< 2000	Skin	Negative
Lepus saxatilis	Cape scrub hare	LSX_MZB_2053	Mozambique	< 2000	Skin	Negative
Lepus saxatilis	Cape scrub hare	LSX_MZB_2054	Mozambique	< 2000	Skin	Negative
Lepus saxatilis	Cape scrub hare	L.sax	Unknown	Unknown	Unknown	Negative
Lepus saxatilis	Cape scrub hare	L.saxatil	Unknown	Unknown	Unknown	Negative
Lepus timidus	Mountain hare	LTM_CAT_2012	Finland	2009	Kidney	Negative
Lepus timidus	Mountain hare	LTM_AFR_3109	France	2012	Skin	Positive
Lepus timidus	Mountain hare	LT-F-2015-9	France	Unknown	Unknown	Negative
Lepus timidus	Mountain hare	LTM_BIO_3104	Ireland	2012	Kidney	Negative
Lepus timidus	Mountain hare	LTM_ITA_1790	Italy	2004	Unknown	Negative
Lepus timidus	Mountain hare	LTM_ITA_1792	Italy	2004	Unknown	Negative
Lepus timidus	Mountain hare	LTM_ITA_1796	Italy	2004	Unknown	Negative
Lepus timidus	Mountain hare	LTM_ITA_1805	Italy	2004	Uterus	Positive
Lepus timidus	Mountain hare	LTM_ITA_1807	Italy	2004	Uterus	Negative
Lepus timidus	Mountain hare	LTM_ITA_1809	Italy	2004	Uterus	Negative
Lepus timidus	Mountain hare	LTM_ITA_1812	Italy	2004	Liver+Muscle	Negative
Lepus timidus	Mountain hare	LTM_ITA_1814	Italy	2004	Liver+Muscle	Negative
Lepus timidus	Mountain hare	LTM_ITA_1815	Italy	2004	Liver+Muscle	Negative
Lepus timidus	Mountain hare	LTM_MAG_1862	Russia	2003	Skin	Negative
Lepus timidus	Mountain hare	LTM_MAG_1866	Russia	2003	Skin	Negative
Lepus timidus	Mountain hare	LTM_URA_1832	Russia	2003	Skin	Negative
Lepus timidus	Mountain hare	LTM_URA_1845	Russia	2003	Skin	Negative
Lepus timidus	Moutain hare	LTM_AMU_1848	Russia	2004	Skin	Negative
Lepus timidus	Mountain hare	LTM_KOL_1855	Russia	2004	Skin	Negative
Lepus timidus	Mountain hare	LTM_KOL_1856	Russia	2004	Skin	Negative
Lepus timidus	Mountain hare	LTM_KOL_1857	Russia	2004	Skin	Negative
Lepus timidus	Mountain hare	LTM_KOL_1858	Russia	2004	Skin	Negative
Lepus timidus	Mountain hare	LTM_KOL_1860	Russia	2004	Skin	Negative
Lepus timidus	Mountain hare	LTM_URA_1835	Russia	2005	Organ	Negative
Lepus timidus	Mountain hare	LTM_URA_1837	Russia	2005	Organ	Negative
Lepus timidus	Mountain hare	LTM_URA_1838	Russia	2005	Organ	Negative
Lepus timidus	Mountain hare	LTM_URA_1840	Russia	2005	Organ	Negative
Lepus timidus	Mountain hare	LTM_URA_1841	Russia	2005	Organ	Negative
Lepus timidus	Mountain hare	LTM_URA_1842	Russia	2005	Organ	Negative
Lepus timidus	Moutain hare	V1642-39	Sweden	1987	Liver	Negative
Lepus timidus	Moutain hare	V1025-63	Sweden	1988	Liver	Negative
Lepus timidus	Mountain hare	V22-57	Sweden	1988	Liver	Positive
Lepus timidus	Moutain hare	V392-60	Sweden	1988	Liver	Negative
Lepus timidus	Moutain hare	V609-61	Sweden	1988	Liver	Negative
Lepus timidus	Moutain hare	V376-82	Sweden	1994	Liver	Negative
Lepus timidus	Moutain hare	V58-81	Sweden	1994	Liver	Negative
Lepus timidus	Moutain hare	V20-87	Sweden	1995	Liver	Negative
Lepus timidus	Moutain hare	VLT002147	Sweden	2016	Liver	Negative
Lepus timidus	Moutain hare	VLT001208	Sweden	2017	Liver	Negative
Lepus timidus	Mountain hare	LTM_SUI_3121	Switzerland	2012	Kidney	Positive
Lepus timidus	Moutain hare	L.timidus	Unknown	Unknown	Unknown	Negative
Lepus townsendii	White-tailed jackrabbit	L.tow	Unknown	Unknown	Unknown	Negative
Ochotona	n.d.	ABPS047-04	Russia	Unknown	Unknown	Negative
Ochotona	n.d.	PIKA	Unknown	Unknown	Unknown	Negative
Ochotona	n.d.	PIKA gdna	Unknown	Unknown	Unknown	Negative
Ochotona alpina	Alpine pika	ABPS006-04	Russia	2009	Skin?	Positive
Ochotona alpina	Alpine pika	ABPS001-04	Russia	Unknown	Unknown	Negative
Ochotona alpina	Alpine pika	D6ALP	Russia	Unknown	Unknown	Negative
Ochotona alpina	Alpine pika	O.alpina(30)	Russia	Unknown	Unknown	Negative
Ochotona alpina	Alpine pika	499ALP	Unknown	Unknown	Unknown	Negative
Ochotona dauurica	Daurian pika	273DAU	Russia	Unknown	Unknown	Negative
Ochotona dauurica	Daurian pika	O.daurica(111)	Russia	Unknown	Unknown	Negative
Ochotona dauurica	Daurian pika	O.daurica(99)	Russia	Unknown	Unknown	Negative
Ochotona dauurica	Daurian pika	O.daurica65	Russia	Unknown	Unknown	Negative
Ochotona dauurica	Daurian pika	65DAU	Unknown	Unknown	Unknown	Negative
Ochotona hoffmanni	Hoffmann's pika	133HDH	Russia	Unknown	Unknown	Negative
Ochotona hoffmanni	Hoffmann's pika	O. hoffmani 131	Russia	Unknown	Unknown	Negative
Ochotona hoffmanni	Hoffmann's pika	SKMZM207-07	Russia	Unknown	Unknown	Negative
Ochotona hoffmanni	Hoffmann's pika	SKMZM209-07	Russia	Unknown	Unknown	Negative
Ochotona hyperborea	Northern pika	11HYP	Russia	Unknown	Unknown	Negative
Ochotona hyperborea	Northern pika	513HYP	Russia	Unknown	Unknown	Negative
Ochotona hyperborea	Northern pika	ABPS003-04	Russia	Unknown	Unknown	Negative
Ochotona hyperborea	Northern pika	ABPS008-04	Russia	Unknown	Unknown	Negative
Ochotona hyperborea	Northern pika	O.hyper	Russia	Unknown	Unknown	Negative
Ochotona hyperborea	Northern pika	SAN HO. Hyperborea	Russia	Unknown	Unknown	Negative
Ochotona mantchurica	Manchurian pika	D70MAN	Russia	Unknown	Unknown	Negative
Ochotona mantchurica	Manchurian pika	SKMZM169-07	Russia	Unknown	Unknown	Negative
Ochotona mantchurica	Manchurian pika	70MAN	Unknown	Unknown	Unknown	Negative
Ochotona pallasi	Pallas's pika	423PAL	Unknown	Unknown	Unknown	Negative
Ochotona pallasi	Pallas's pika	614PAL	Unknown	Unknown	Unknown	Negative
Ochotona princeps	American pika	Ochotona princeps	Russia	Unknown	Unknown	Negative
Ochotona princeps	American pika	Ocpr1:20	Russia	Unknown	Unknown	Negative
Ochotona princeps	American pika	OPR2	Unknown	Unknown	Unknown	Negative
Ochotona pusilla	Steppe pika	232PUS	Russia	Unknown	Unknown	Negative
Ochotona pusilla	Steppe pika	O.pusilla(18)	Russia	Unknown	Unknown	Negative
Ochotona pusilla	Steppe pika	SKMZM242-07	Russia	Unknown	Unknown	Negative
Ochotona pusilla	Steppe pika	SKMZM243-07	Russia	Unknown	Unknown	Negative
Ochotona rufescens	Afghan pika	120RUF	Unknown	Unknown	Unknown	Negative
Ochotona rutila	Turkestan red pika	172RUT	Russia	Unknown	Unknown	Negative
Ochotona rutila	Turkestan red pika	D171RUF	Russia	Unknown	Unknown	Negative
Ochotona rutila	Turkestan red pika	SKMZM221-07	Uzbekistan	Unknown	Unknown	Negative
Ochotona turuchanensis	Turuchan pika	10TUR	Russia	Unknown	Unknown	Negative
Ochotona turuchanensis	Turuchan pika	D18TUR	Russia	Unknown	Unknown	Negative
Ochotona turuchanensis	Turuchan pika	O. turuchanensis 18	Russia	Unknown	Unknown	Negative
Oryctolagus cuniculus	European rabbit	AM9865	Unknown	Unknown	Unknown	Negative
Oryctolagus cuniculus algirus	European rabbit	CB1000	Azores (Portugal)	< 2007	Ear	Positive
Oryctolagus cuniculus algirus	European rabbit	CB1002	Azores (Portugal)	< 2007	Ear	Negative
Oryctolagus cuniculus algirus	European rabbit	CB1004	Azores (Portugal)	< 2007	Ear	Negative
Oryctolagus cuniculus algirus	European rabbit	CB1005	Azores (Portugal)	< 2007	Ear	Negative
Oryctolagus cuniculus algirus	European rabbit	CB1006	Azores (Portugal)	< 2007	Ear	Negative
Oryctolagus cuniculus algirus	European rabbit	CB1007	Azores (Portugal)	< 2007	Ear	Negative
Oryctolagus cuniculus algirus	European rabbit	CB1008	Azores (Portugal)	< 2007	Ear	Negative
Oryctolagus cuniculus algirus	European rabbit	CB1009	Azores (Portugal)	< 2007	Ear	Negative
Oryctolagus cuniculus algirus	European rabbit	CB1010	Azores (Portugal)	< 2007	Ear	Negative
Oryctolagus cuniculus algirus	European rabbit	CB1012	Azores (Portugal)	< 2007	Ear	Negative
Oryctolagus cuniculus algirus	European rabbit	CB1013	Azores (Portugal)	< 2007	Ear	Positive
Oryctolagus cuniculus algirus	European rabbit	CB1014	Azores (Portugal)	< 2007	Ear	Negative
Oryctolagus cuniculus algirus	European rabbit	CB1016	Azores (Portugal)	< 2007	Ear	Negative
Oryctolagus cuniculus algirus	European rabbit	CB1017	Azores (Portugal)	< 2007	Ear	Negative
Oryctolagus cuniculus algirus	European rabbit	CB1018	Azores (Portugal)	< 2007	Ear	Positive
Oryctolagus cuniculus algirus	European rabbit	CB1019	Azores (Portugal)	< 2007	Ear	Negative
Oryctolagus cuniculus algirus	European rabbit	CB1020	Azores (Portugal)	< 2007	Ear	Negative
Oryctolagus cuniculus algirus	European rabbit	CB1021	Azores (Portugal)	< 2007	Ear	Positive
Oryctolagus cuniculus algirus	European rabbit	CB1022	Azores (Portugal)	< 2007	Ear	Negative
Oryctolagus cuniculus algirus	European rabbit	CB1023	Azores (Portugal)	< 2007	Ear	Negative
Oryctolagus cuniculus algirus	European rabbit	CB1025	Azores (Portugal)	< 2007	Ear	Negative
Oryctolagus cuniculus algirus	European rabbit	CB1027	Azores (Portugal)	< 2007	Ear	Negative
Oryctolagus cuniculus algirus	European rabbit	CB1028	Azores (Portugal)	< 2007	Ear	Negative
Oryctolagus cuniculus algirus	European rabbit	CB1029	Azores (Portugal)	< 2007	Ear	Negative
Oryctolagus cuniculus algirus	European rabbit	CB1030	Azores (Portugal)	< 2007	Ear	Negative
Oryctolagus cuniculus algirus	European rabbit	CB1031	Azores (Portugal)	< 2007	Ear	Negative
Oryctolagus cuniculus algirus	European rabbit	CB1032	Azores (Portugal)	< 2007	Ear	Negative
Oryctolagus cuniculus algirus	European rabbit	CB1033	Azores (Portugal)	< 2007	Ear	Negative
Oryctolagus cuniculus algirus	European rabbit	CB1034	Azores (Portugal)	< 2007	Ear	Negative
Oryctolagus cuniculus algirus	European rabbit	CB1035	Azores (Portugal)	< 2007	Ear	Negative
Oryctolagus cuniculus algirus	European rabbit	CB1036	Azores (Portugal)	< 2007	Ear	Negative
Oryctolagus cuniculus algirus	European rabbit	CB1037	Azores (Portugal)	< 2007	Ear	Negative
Oryctolagus cuniculus algirus	European rabbit	CB1038	Azores (Portugal)	< 2007	Ear	Negative
Oryctolagus cuniculus algirus	European rabbit	CB1040	Azores (Portugal)	< 2007	Ear	Negative
Oryctolagus cuniculus algirus	European rabbit	CB1041	Azores (Portugal)	< 2007	Ear	Negative
Oryctolagus cuniculus algirus	European rabbit	CB1042	Azores (Portugal)	< 2007	Ear	Negative
Oryctolagus cuniculus algirus	European rabbit	CB1043	Azores (Portugal)	< 2007	Ear	Negative
Oryctolagus cuniculus algirus	European rabbit	CB1044	Azores (Portugal)	< 2007	Ear	Negative
Oryctolagus cuniculus algirus	European rabbit	CB1046	Azores (Portugal)	< 2007	Ear	Negative
Oryctolagus cuniculus algirus	European rabbit	CB1047	Azores (Portugal)	< 2007	Ear	Negative
Oryctolagus cuniculus algirus	European rabbit	CB1048	Azores (Portugal)	< 2007	Ear	Negative
Oryctolagus cuniculus algirus	European rabbit	CB1049	Azores (Portugal)	< 2007	Ear	Negative
Oryctolagus cuniculus algirus	European rabbit	CB1050	Azores (Portugal)	< 2007	Ear	Negative
Oryctolagus cuniculus algirus	European rabbit	CBFL1	Azores (Portugal)	Unknown	Unknown	Negative
Oryctolagus cuniculus algirus	European rabbit	CBFL10	Azores (Portugal)	Unknown	Unknown	Negative
Oryctolagus cuniculus algirus	European rabbit	CBFL11	Azores (Portugal)	Unknown	Unknown	Negative
Oryctolagus cuniculus algirus	European rabbit	CBFL12	Azores (Portugal)	Unknown	Unknown	Negative
Oryctolagus cuniculus algirus	European rabbit	CBFL13	Azores (Portugal)	Unknown	Unknown	Negative
Oryctolagus cuniculus algirus	European rabbit	CBFL15	Azores (Portugal)	Unknown	Unknown	Negative
Oryctolagus cuniculus algirus	European rabbit	CBFL17	Azores (Portugal)	Unknown	Unknown	Negative
Oryctolagus cuniculus algirus	European rabbit	CBFL18	Azores (Portugal)	Unknown	Unknown	Negative
Oryctolagus cuniculus algirus	European rabbit	CBFL19	Azores (Portugal)	Unknown	Unknown	Negative
Oryctolagus cuniculus algirus	European rabbit	CBFL2	Azores (Portugal)	Unknown	Unknown	Negative
Oryctolagus cuniculus algirus	European rabbit	CBFL2	Azores (Portugal)	Unknown	Unknown	Negative
Oryctolagus cuniculus algirus	European rabbit	CBFL21	Azores (Portugal)	Unknown	Unknown	Negative
Oryctolagus cuniculus algirus	European rabbit	CBFL22	Azores (Portugal)	Unknown	Unknown	Negative
Oryctolagus cuniculus algirus	European rabbit	CBFL23	Azores (Portugal)	Unknown	Unknown	Negative
Oryctolagus cuniculus algirus	European rabbit	CBFL24	Azores (Portugal)	Unknown	Unknown	Negative
Oryctolagus cuniculus algirus	European rabbit	CBFL25	Azores (Portugal)	Unknown	Unknown	Negative
Oryctolagus cuniculus algirus	European rabbit	CBFL27	Azores (Portugal)	Unknown	Unknown	Negative
Oryctolagus cuniculus algirus	European rabbit	CBFL28	Azores (Portugal)	Unknown	Unknown	Negative
Oryctolagus cuniculus algirus	European rabbit	CBFL3	Azores (Portugal)	Unknown	Unknown	Negative
Oryctolagus cuniculus algirus	European rabbit	CBFL30	Azores (Portugal)	Unknown	Unknown	Negative
Oryctolagus cuniculus algirus	European rabbit	CBFL31	Azores (Portugal)	Unknown	Unknown	Negative
Oryctolagus cuniculus algirus	European rabbit	CBFL32	Azores (Portugal)	Unknown	Unknown	Negative
Oryctolagus cuniculus algirus	European rabbit	CBFL36	Azores (Portugal)	Unknown	Unknown	Negative
Oryctolagus cuniculus algirus	European rabbit	CBFL37	Azores (Portugal)	Unknown	Unknown	Negative
Oryctolagus cuniculus algirus	European rabbit	CBFL38	Azores (Portugal)	Unknown	Unknown	Negative
Oryctolagus cuniculus algirus	European rabbit	CBFL39	Azores (Portugal)	Unknown	Unknown	Negative
Oryctolagus cuniculus algirus	European rabbit	CBFL4	Azores (Portugal)	Unknown	Unknown	Negative
Oryctolagus cuniculus algirus	European rabbit	CBFL42	Azores (Portugal)	Unknown	Unknown	Negative
Oryctolagus cuniculus algirus	European rabbit	CBFL45	Azores (Portugal)	Unknown	Unknown	Negative
Oryctolagus cuniculus algirus	European rabbit	CBFL48	Azores (Portugal)	Unknown	Unknown	Negative
Oryctolagus cuniculus algirus	European rabbit	CBFL49	Azores (Portugal)	Unknown	Unknown	Negative
Oryctolagus cuniculus algirus	European rabbit	CBFL5	Azores (Portugal)	Unknown	Unknown	Negative
Oryctolagus cuniculus algirus	European rabbit	CBFL50	Azores (Portugal)	Unknown	Unknown	Negative
Oryctolagus cuniculus algirus	European rabbit	CBFL6	Azores (Portugal)	Unknown	Unknown	Negative
Oryctolagus cuniculus algirus	European rabbit	CBFL61	Azores (Portugal)	Unknown	Unknown	Negative
Oryctolagus cuniculus algirus	European rabbit	CBFL62	Azores (Portugal)	Unknown	Unknown	Negative
Oryctolagus cuniculus algirus	European rabbit	CBFL63	Azores (Portugal)	Unknown	Unknown	Negative
Oryctolagus cuniculus algirus	European rabbit	CBFL64	Azores (Portugal)	Unknown	Unknown	Negative
Oryctolagus cuniculus algirus	European rabbit	CBFL65	Azores (Portugal)	Unknown	Unknown	Negative
Oryctolagus cuniculus algirus	European rabbit	CBFL66	Azores (Portugal)	Unknown	Unknown	Negative
Oryctolagus cuniculus algirus	European rabbit	CBFL67	Azores (Portugal)	Unknown	Unknown	Negative
Oryctolagus cuniculus algirus	European rabbit	CBFL68	Azores (Portugal)	Unknown	Unknown	Negative
Oryctolagus cuniculus algirus	European rabbit	CBFL7	Azores (Portugal)	Unknown	Unknown	Negative
Oryctolagus cuniculus algirus	European rabbit	CBFL70	Azores (Portugal)	Unknown	Unknown	Negative
Oryctolagus cuniculus algirus	European rabbit	CBFL71	Azores (Portugal)	Unknown	Unknown	Positive
Oryctolagus cuniculus algirus	European rabbit	CBFL72	Azores (Portugal)	Unknown	Unknown	Negative
Oryctolagus cuniculus algirus	European rabbit	CBFL73	Azores (Portugal)	Unknown	Unknown	Positive
Oryctolagus cuniculus algirus	European rabbit	CBFL8	Azores (Portugal)	Unknown	Unknown	Negative
Oryctolagus cuniculus algirus	European rabbit	CBFL9	Azores (Portugal)	Unknown	Unknown	Negative
Oryctolagus cuniculus algirus	European rabbit	CBFlores08-19	Azores (Portugal)	Unknown	Unknown	Negative
Oryctolagus cuniculus algirus	European rabbit	CBPico13-30	Azores (Portugal)	Unknown	Unknown	Negative
Oryctolagus cuniculus algirus	European rabbit	CBSJ12	Azores (Portugal)	Unknown	Unknown	Negative
Oryctolagus cuniculus algirus	European rabbit	CBSJ22	Azores (Portugal)	Unknown	Unknown	Negative
Oryctolagus cuniculus algirus	European rabbit	CBSJ27	Azores (Portugal)	Unknown	Unknown	Negative
Oryctolagus cuniculus algirus	European rabbit	CBSJ31	Azores (Portugal)	Unknown	Unknown	Negative
Oryctolagus cuniculus algirus	European rabbit	CBSJ34	Azores (Portugal)	Unknown	Unknown	Negative
Oryctolagus cuniculus algirus	European rabbit	CBSJ37	Azores (Portugal)	Unknown	Unknown	Negative
Oryctolagus cuniculus algirus	European rabbit	CBSJ38	Azores (Portugal)	Unknown	Unknown	Negative
Oryctolagus cuniculus algirus	European rabbit	CBSJ40	Azores (Portugal)	Unknown	Unknown	Negative
Oryctolagus cuniculus algirus	European rabbit	CBSJ41	Azores (Portugal)	Unknown	Unknown	Negative
Oryctolagus cuniculus algirus	European rabbit	CBSJ44	Azores (Portugal)	Unknown	Unknown	Negative
Oryctolagus cuniculus algirus	European rabbit	CBSJ45	Azores (Portugal)	Unknown	Unknown	Negative
Oryctolagus cuniculus algirus	European rabbit	CBSJ46	Azores (Portugal)	Unknown	Unknown	Negative
Oryctolagus cuniculus algirus	European rabbit	CBSJ55	Azores (Portugal)	Unknown	Unknown	Negative
Oryctolagus cuniculus algirus	European rabbit	CBSJ56	Azores (Portugal)	Unknown	Unknown	Negative
Oryctolagus cuniculus algirus	European rabbit	CBSJorge12-24	Azores (Portugal)	Unknown	Unknown	Negative
Oryctolagus cuniculus algirus	European rabbit	CBSM16	Azores (Portugal)	Unknown	Unknown	Negative
Oryctolagus cuniculus algirus	European rabbit	CBSM17	Azores (Portugal)	Unknown	Unknown	Negative
Oryctolagus cuniculus algirus	European rabbit	CBSM2	Azores (Portugal)	Unknown	Unknown	Negative
Oryctolagus cuniculus algirus	European rabbit	CBSM29	Azores (Portugal)	Unknown	Unknown	Negative
Oryctolagus cuniculus algirus	European rabbit	CBSM3	Azores (Portugal)	Unknown	Unknown	Negative
Oryctolagus cuniculus algirus	European rabbit	CBSM32	Azores (Portugal)	Unknown	Unknown	Negative
Oryctolagus cuniculus algirus	European rabbit	CBSM4	Azores (Portugal)	Unknown	Unknown	Negative
Oryctolagus cuniculus algirus	European rabbit	CBSM46	Azores (Portugal)	Unknown	Unknown	Negative
Oryctolagus cuniculus algirus	European rabbit	CBSM48	Azores (Portugal)	Unknown	Unknown	Negative
Oryctolagus cuniculus algirus	European rabbit	CBSM5	Azores (Portugal)	Unknown	Unknown	Negative
Oryctolagus cuniculus algirus	European rabbit	CBSM57	Azores (Portugal)	Unknown	Unknown	Negative
Oryctolagus cuniculus algirus	European rabbit	CBSM7	Azores (Portugal)	Unknown	Unknown	Negative
Oryctolagus cuniculus algirus	European rabbit	CBSMaria13-27	Azores (Portugal)	Unknown	Unknown	Negative
Oryctolagus cuniculus algirus	European rabbit	FL02-1	Azores (Portugal)	Unknown	Unknown	Negative
Oryctolagus cuniculus algirus	European rabbit	FL02-12	Azores (Portugal)	Unknown	Unknown	Negative
Oryctolagus cuniculus algirus	European rabbit	FL02-13	Azores (Portugal)	Unknown	Unknown	Negative
Oryctolagus cuniculus algirus	European rabbit	FL02-14	Azores (Portugal)	Unknown	Unknown	Negative
Oryctolagus cuniculus algirus	European rabbit	FL02-15	Azores (Portugal)	Unknown	Unknown	Negative
Oryctolagus cuniculus algirus	European rabbit	FL02-16	Azores (Portugal)	Unknown	Unknown	Negative
Oryctolagus cuniculus algirus	European rabbit	FL02-17	Azores (Portugal)	Unknown	Unknown	Negative
Oryctolagus cuniculus algirus	European rabbit	FL02-18	Azores (Portugal)	Unknown	Unknown	Negative
Oryctolagus cuniculus algirus	European rabbit	FL02-19	Azores (Portugal)	Unknown	Unknown	Negative
Oryctolagus cuniculus algirus	European rabbit	FL02-20	Azores (Portugal)	Unknown	Unknown	Negative
Oryctolagus cuniculus algirus	European rabbit	FL02-22	Azores (Portugal)	Unknown	Unknown	Negative
Oryctolagus cuniculus algirus	European rabbit	FL02-25	Azores (Portugal)	Unknown	Unknown	Negative
Oryctolagus cuniculus algirus	European rabbit	FL02-26	Azores (Portugal)	Unknown	Unknown	Negative
Oryctolagus cuniculus algirus	European rabbit	FL02-28	Azores (Portugal)	Unknown	Unknown	Negative
Oryctolagus cuniculus algirus	European rabbit	FL02-29	Azores (Portugal)	Unknown	Unknown	Negative
Oryctolagus cuniculus algirus	European rabbit	FL02-3	Azores (Portugal)	Unknown	Unknown	Negative
Oryctolagus cuniculus algirus	European rabbit	FL02-5	Azores (Portugal)	Unknown	Unknown	Negative
Oryctolagus cuniculus algirus	European rabbit	FL02-6	Azores (Portugal)	Unknown	Unknown	Negative
Oryctolagus cuniculus algirus	European rabbit	FL02-7	Azores (Portugal)	Unknown	Unknown	Negative
Oryctolagus cuniculus algirus	European rabbit	FL02-9	Azores (Portugal)	Unknown	Unknown	Negative
Oryctolagus cuniculus algirus	European rabbit	FL16	Azores (Portugal)	Unknown	Unknown	Negative
Oryctolagus cuniculus algirus	European rabbit	FL21	Azores (Portugal)	Unknown	Unknown	Negative
Oryctolagus cuniculus algirus	European rabbit	FL35	Azores (Portugal)	Unknown	Unknown	Negative
Oryctolagus cuniculus algirus	European rabbit	FL38	Azores (Portugal)	Unknown	Unknown	Negative
Oryctolagus cuniculus algirus	European rabbit	FL63	Azores (Portugal)	Unknown	Unknown	Negative
Oryctolagus cuniculus algirus	European rabbit	PST10	Madeira (Portugal)	Unknown	Unknown	Negative
Oryctolagus cuniculus algirus	European rabbit	PST10 (95)	Madeira (Portugal)	Unknown	Unknown	Negative
Oryctolagus cuniculus algirus	European rabbit	PST11	Madeira (Portugal)	Unknown	Unknown	Positive
Oryctolagus cuniculus algirus	European rabbit	PST13	Madeira (Portugal)	Unknown	Unknown	Negative
Oryctolagus cuniculus algirus	European rabbit	PST14	Madeira (Portugal)	Unknown	Unknown	Positive
Oryctolagus cuniculus algirus	European rabbit	PST15	Madeira (Portugal)	Unknown	Unknown	Positive
Oryctolagus cuniculus algirus	European rabbit	PST2	Madeira (Portugal)	Unknown	Unknown	Negative
Oryctolagus cuniculus algirus	European rabbit	PST20	Madeira (Portugal)	Unknown	Unknown	Negative
Oryctolagus cuniculus algirus	European rabbit	PST3	Madeira (Portugal)	Unknown	Unknown	Negative
Oryctolagus cuniculus algirus	European rabbit	PST3 (95)	Madeira (Portugal)	Unknown	Unknown	Negative
Oryctolagus cuniculus algirus	European rabbit	PST32	Madeira (Portugal)	Unknown	Unknown	Negative
Oryctolagus cuniculus algirus	European rabbit	PST33	Madeira (Portugal)	Unknown	Unknown	Negative
Oryctolagus cuniculus algirus	European rabbit	PST39	Madeira (Portugal)	Unknown	Unknown	Negative
Oryctolagus cuniculus algirus	European rabbit	PST4	Madeira (Portugal)	Unknown	Unknown	Negative
Oryctolagus cuniculus algirus	European rabbit	PST43	Madeira (Portugal)	Unknown	Unknown	Negative
Oryctolagus cuniculus algirus	European rabbit	PST48	Madeira (Portugal)	Unknown	Unknown	Negative
Oryctolagus cuniculus algirus	European rabbit	PST51	Madeira (Portugal)	Unknown	Unknown	Negative
Oryctolagus cuniculus algirus	European rabbit	PST51 (95)	Madeira (Portugal)	Unknown	Unknown	Positive
Oryctolagus cuniculus algirus	European rabbit	PST52	Madeira (Portugal)	Unknown	Unknown	Negative
Oryctolagus cuniculus algirus	European rabbit	PST53	Madeira (Portugal)	Unknown	Unknown	Negative
Oryctolagus cuniculus algirus	European rabbit	PST56	Madeira (Portugal)	Unknown	Unknown	Negative
Oryctolagus cuniculus algirus	European rabbit	PST58	Madeira (Portugal)	Unknown	Unknown	Negative
Oryctolagus cuniculus algirus	European rabbit	PST6	Madeira (Portugal)	Unknown	Unknown	Negative
Oryctolagus cuniculus algirus	European rabbit	PST9 (94)	Madeira (Portugal)	Unknown	Unknown	Negative
Oryctolagus cuniculus algirus	European rabbit	PST9 (95)	Madeira (Portugal)	Unknown	Unknown	Negative
Oryctolagus cuniculus algirus	European rabbit	CB107	Portugal	1994	Unknown	Negative
Oryctolagus cuniculus algirus	European rabbit	CB113	Portugal	1994	Unknown	Positive
Oryctolagus cuniculus algirus	European rabbit	CB118	Portugal	1994	Unknown	Positive
Oryctolagus cuniculus algirus	European rabbit	CBVal19	Portugal	2012	Unknown	Negative
Oryctolagus cuniculus algirus	European rabbit	CBAlgarve1	Portugal	2013	Unknown	Negative
Oryctolagus cuniculus algirus	European rabbit	CBAlgarve3	Portugal	2013	Unknown	Negative
Oryctolagus cuniculus algirus	European rabbit	CBAlgarve4	Portugal	2013	Liver	Positive
Oryctolagus cuniculus algirus	European rabbit	CBAlgarve5	Portugal	2013	Unknown	Negative
Oryctolagus cuniculus algirus	European rabbit	CBBarrancos10A-13	Portugal	2013	Unknown	Negative
Oryctolagus cuniculus algirus	European rabbit	CBBarrancos10B-13	Portugal	2013	Unknown	Negative
Oryctolagus cuniculus algirus	European rabbit	CBBarrancos7-13	Portugal	2013	Unknown	Negative
Oryctolagus cuniculus algirus	European rabbit	CBBarrancos8-13	Portugal	2013	Unknown	Negative
Oryctolagus cuniculus algirus	European rabbit	CBBarrancos9-13	Portugal	2013	Unknown	Negative
Oryctolagus cuniculus algirus	European rabbit	CBEstoi13-3	Portugal	2013	Unknown	Negative
Oryctolagus cuniculus algirus	European rabbit	CBEstoi13-4	Portugal	2013	Unknown	Negative
Oryctolagus cuniculus algirus	European rabbit	CBEstoi13-5	Portugal	2013	Unknown	Negative
Oryctolagus cuniculus algirus	European rabbit	CBEstoi13-7	Portugal	2013	Unknown	Negative
Oryctolagus cuniculus algirus	European rabbit	CBLavra13-3	Portugal	2013	Unknown	Negative
Oryctolagus cuniculus algirus	European rabbit	CBMert13-16	Portugal	2013	Unknown	Negative
Oryctolagus cuniculus algirus	European rabbit	CBMert13-4	Portugal	2013	Unknown	Negative
Oryctolagus cuniculus algirus	European rabbit	CBTavira13-2	Portugal	2013	Unknown	Negative
Oryctolagus cuniculus algirus	European rabbit	CBAlgarve14-1	Portugal	2014	Unknown	Negative
Oryctolagus cuniculus algirus	European rabbit	CBAlgarve14-3	Portugal	2014	Unknown	Negative
Oryctolagus cuniculus algirus	European rabbit	CBAlgarve14-4	Portugal	2014	Unknown	Negative
Oryctolagus cuniculus algirus	European rabbit	CBCoruche14-1	Portugal	2014	Unknown	Negative
Oryctolagus cuniculus algirus	European rabbit	CBEstremoz14-1	Portugal	2014	Unknown	Negative
Oryctolagus cuniculus algirus	European rabbit	CBMert14-1	Portugal	2014	Unknown	Negative
Oryctolagus cuniculus algirus	European rabbit	CBMert14-17	Portugal	2014	Unknown	Negative
Oryctolagus cuniculus algirus	European rabbit	CBMert14-18	Portugal	2014	Unknown	Negative
Oryctolagus cuniculus algirus	European rabbit	CBMert14-19	Portugal	2014	Unknown	Negative
Oryctolagus cuniculus algirus	European rabbit	CBMert14-2	Portugal	2014	Unknown	Negative
Oryctolagus cuniculus algirus	European rabbit	CBMert14-20	Portugal	2014	Unknown	Negative
Oryctolagus cuniculus algirus	European rabbit	CBMert14-21	Portugal	2014	Liver	Positive
Oryctolagus cuniculus algirus	European rabbit	CBMert14-22	Portugal	2014	Liver	Positive
Oryctolagus cuniculus algirus	European rabbit	CBMora14-2	Portugal	2014	Unknown	Negative
Oryctolagus cuniculus algirus	European rabbit	CBMtm14-6	Portugal	2014	Unknown	Negative
Oryctolagus cuniculus algirus	European rabbit	CBVNovas14-1	Portugal	2014	Unknown	Negative
Oryctolagus cuniculus algirus	European rabbit	SOS_1	Portugal	2014	Liver	Negative
Oryctolagus cuniculus algirus	European rabbit	SOS_103	Portugal	2014	Liver	Negative
Oryctolagus cuniculus algirus	European rabbit	SOS_116	Portugal	2014	Liver	Negative
Oryctolagus cuniculus algirus	European rabbit	SOS_125	Portugal	2014	Liver	Negative
Oryctolagus cuniculus algirus	European rabbit	SOS_126	Portugal	2014	Liver	Negative
Oryctolagus cuniculus algirus	European rabbit	SOS_2	Portugal	2014	Liver	Negative
Oryctolagus cuniculus algirus	European rabbit	SOS_27	Portugal	2014	Liver	Negative
Oryctolagus cuniculus algirus	European rabbit	SOS_28	Portugal	2014	Liver	Negative
Oryctolagus cuniculus algirus	European rabbit	SOS_40	Portugal	2014	Liver	Negative
Oryctolagus cuniculus algirus	European rabbit	SOS_406	Portugal	2014	Liver	Negative
Oryctolagus cuniculus algirus	European rabbit	SOS_41	Portugal	2014	Liver	Negative
Oryctolagus cuniculus algirus	European rabbit	SOS_46	Portugal	2014	Liver	Positive
Oryctolagus cuniculus algirus	European rabbit	SOS_5	Portugal	2014	Liver	Negative
Oryctolagus cuniculus algirus	European rabbit	SOS_50	Portugal	2014	Liver	Negative
Oryctolagus cuniculus algirus	European rabbit	SOS_51	Portugal	2014	Liver	Positive
Oryctolagus cuniculus algirus	European rabbit	SOS_52	Portugal	2014	Liver	Positive
Oryctolagus cuniculus algirus	European rabbit	SOS_56	Portugal	2014	Liver	Positive
Oryctolagus cuniculus algirus	European rabbit	SOS_58	Portugal	2014	Liver	Negative
Oryctolagus cuniculus algirus	European rabbit	SOS_59	Portugal	2014	Liver	Negative
Oryctolagus cuniculus algirus	European rabbit	SOS_60	Portugal	2014	Liver	Positive
Oryctolagus cuniculus algirus	European rabbit	SOS_62	Portugal	2014	Liver	Negative
Oryctolagus cuniculus algirus	European rabbit	SOS_63	Portugal	2014	Liver	Positive
Oryctolagus cuniculus algirus	European rabbit	SOS_66	Portugal	2014	Liver	Positive
Oryctolagus cuniculus algirus	European rabbit	SOS_67	Portugal	2014	Liver	Negative
Oryctolagus cuniculus algirus	European rabbit	SOS_72	Portugal	2014	Liver	Negative
Oryctolagus cuniculus algirus	European rabbit	SOS_78	Portugal	2014	Liver	Positive
Oryctolagus cuniculus algirus	European rabbit	SOS_84	Portugal	2014	Liver	Positive
Oryctolagus cuniculus algirus	European rabbit	SOS_99	Portugal	2014	Liver	Negative
Oryctolagus cuniculus algirus	European rabbit	SOS_135	Portugal	2015	Liver	Negative
Oryctolagus cuniculus algirus	European rabbit	SOS_136	Portugal	2015	Liver	Negative
Oryctolagus cuniculus algirus	European rabbit	SOS_137	Portugal	2015	Liver	Negative
Oryctolagus cuniculus algirus	European rabbit	SOS_142	Portugal	2015	Liver	Negative
Oryctolagus cuniculus algirus	European rabbit	SOS_146	Portugal	2015	Liver	Negative
Oryctolagus cuniculus algirus	European rabbit	SOS_147	Portugal	2015	Liver	Negative
Oryctolagus cuniculus algirus	European rabbit	SOS_148	Portugal	2015	Liver	Negative
Oryctolagus cuniculus algirus	European rabbit	SOS_149	Portugal	2015	Liver	Negative
Oryctolagus cuniculus algirus	European rabbit	SOS_150	Portugal	2015	Liver	Negative
Oryctolagus cuniculus algirus	European rabbit	SOS_151	Portugal	2015	Liver	Negative
Oryctolagus cuniculus algirus	European rabbit	SOS_152	Portugal	2015	Liver	Negative
Oryctolagus cuniculus algirus	European rabbit	SOS_153	Portugal	2015	Liver	Negative
Oryctolagus cuniculus algirus	European rabbit	SOS_154	Portugal	2015	Liver	Negative
Oryctolagus cuniculus algirus	European rabbit	SOS_155	Portugal	2015	Liver	Negative
Oryctolagus cuniculus algirus	European rabbit	SOS_164	Portugal	2015	Liver	Negative
Oryctolagus cuniculus algirus	European rabbit	SOS_165	Portugal	2015	Liver	Negative
Oryctolagus cuniculus algirus	European rabbit	SOS_169	Portugal	2015	Liver	Negative
Oryctolagus cuniculus algirus	European rabbit	SOS_173	Portugal	2015	Liver	Negative
Oryctolagus cuniculus algirus	European rabbit	SOS_177	Portugal	2015	Blood	Negative
Oryctolagus cuniculus algirus	European rabbit	SOS_179	Portugal	2015	Blood	Negative
Oryctolagus cuniculus algirus	European rabbit	SOS_180	Portugal	2015	Blood	Negative
Oryctolagus cuniculus algirus	European rabbit	SOS_181	Portugal	2015	Blood	Negative
Oryctolagus cuniculus algirus	European rabbit	SOS_183	Portugal	2015	Blood	Negative
Oryctolagus cuniculus algirus	European rabbit	SOS_185	Portugal	2015	Blood	Negative
Oryctolagus cuniculus algirus	European rabbit	SOS_194	Portugal	2015	Blood	Negative
Oryctolagus cuniculus algirus	European rabbit	SOS_197	Portugal	2015	Blood	Negative
Oryctolagus cuniculus algirus	European rabbit	SOS_198	Portugal	2015	Blood or Liver?	Negative
Oryctolagus cuniculus algirus	European rabbit	SOS_202	Portugal	2015	Blood	Negative
Oryctolagus cuniculus algirus	European rabbit	SOS_203	Portugal	2015	Blood	Negative
Oryctolagus cuniculus algirus	European rabbit	SOS_204	Portugal	2015	Blood	Negative
Oryctolagus cuniculus algirus	European rabbit	SOS_205	Portugal	2015	Blood	Negative
Oryctolagus cuniculus algirus	European rabbit	SOS_207	Portugal	2015	Blood	Negative
Oryctolagus cuniculus algirus	European rabbit	SOS_210	Portugal	2015	Blood	Negative
Oryctolagus cuniculus algirus	European rabbit	SOS_212	Portugal	2015	Blood	Negative
Oryctolagus cuniculus algirus	European rabbit	SOS_226	Portugal	2015	Liver	Positive
Oryctolagus cuniculus algirus	European rabbit	SOS_228	Portugal	2015	Liver	Negative
Oryctolagus cuniculus algirus	European rabbit	SOS_230	Portugal	2015	Liver	Negative
Oryctolagus cuniculus algirus	European rabbit	SOS_231	Portugal	2015	Liver	Negative
Oryctolagus cuniculus algirus	European rabbit	SOS_234	Portugal	2015	Liver	Positive
Oryctolagus cuniculus algirus	European rabbit	SOS_238	Portugal	2015	Liver	Negative
Oryctolagus cuniculus algirus	European rabbit	SOS_240	Portugal	2015	Liver	Negative
Oryctolagus cuniculus algirus	European rabbit	SOS_241	Portugal	2015	Liver	Negative
Oryctolagus cuniculus algirus	European rabbit	SOS_246	Portugal	2015	Liver	Negative
Oryctolagus cuniculus algirus	European rabbit	SOS_268	Portugal	2015	Liver	Positive
Oryctolagus cuniculus algirus	European rabbit	SOS_280	Portugal	2015	Liver	Negative
Oryctolagus cuniculus algirus	European rabbit	SOS_284	Portugal	2015	Liver	Negative
Oryctolagus cuniculus algirus	European rabbit	SOS_286	Portugal	2015	Liver	Positive
Oryctolagus cuniculus algirus	European rabbit	SOS_287	Portugal	2015	Liver	Negative
Oryctolagus cuniculus algirus	European rabbit	SOS_289	Portugal	2015	Liver	Negative
Oryctolagus cuniculus algirus	European rabbit	SOS_290	Portugal	2015	Liver	Positive
Oryctolagus cuniculus algirus	European rabbit	SOS_304	Portugal	2015	Liver	Positive
Oryctolagus cuniculus algirus	European rabbit	SOS_307	Portugal	2015	Liver	Negative
Oryctolagus cuniculus algirus	European rabbit	SOS_308	Portugal	2015	Liver	Positive
Oryctolagus cuniculus algirus	European rabbit	SOS_311	Portugal	2015	Liver	Negative
Oryctolagus cuniculus algirus	European rabbit	SOS_316	Portugal	2015	Liver	Negative
Oryctolagus cuniculus algirus	European rabbit	SOS_317	Portugal	2015	Liver	Negative
Oryctolagus cuniculus algirus	European rabbit	SOS_320	Portugal	2015	Liver	Negative
Oryctolagus cuniculus algirus	European rabbit	SOS_325	Portugal	2015	Liver	Positive
Oryctolagus cuniculus algirus	European rabbit	SOS_330	Portugal	2015	Liver	Positive
Oryctolagus cuniculus algirus	European rabbit	SOS_331	Portugal	2015	Liver	Negative
Oryctolagus cuniculus algirus	European rabbit	SOS_332	Portugal	2015	Liver	Positive
Oryctolagus cuniculus algirus	European rabbit	SOS_333	Portugal	2015	Liver	Negative
Oryctolagus cuniculus algirus	European rabbit	SOS_352	Portugal	2015	Liver	Negative
Oryctolagus cuniculus algirus	European rabbit	SOS_363	Portugal	2015	Liver	Negative
Oryctolagus cuniculus algirus	European rabbit	SOS_372	Portugal	2015	Liver	Negative
Oryctolagus cuniculus algirus	European rabbit	SOS_373	Portugal	2015	Liver	Negative
Oryctolagus cuniculus algirus	European rabbit	SOS_374	Portugal	2015	Liver	Negative
Oryctolagus cuniculus algirus	European rabbit	SOS_376	Portugal	2015	Liver	Negative
Oryctolagus cuniculus algirus	European rabbit	SOS_378	Portugal	2015	Liver	Negative
Oryctolagus cuniculus algirus	European rabbit	SOS_380	Portugal	2015	Liver	Negative
Oryctolagus cuniculus algirus	European rabbit	SOS_382	Portugal	2015	Liver	Negative
Oryctolagus cuniculus algirus	European rabbit	SOS_392	Portugal	2015	Liver	Positive
Oryctolagus cuniculus algirus	European rabbit	SOS_393	Portugal	2015	Liver	Negative
Oryctolagus cuniculus algirus	European rabbit	SOS_398	Portugal	2015	Liver	Negative
Oryctolagus cuniculus algirus	European rabbit	SOS_404	Portugal	2015	Liver	Negative
Oryctolagus cuniculus algirus	European rabbit	SOS_407	Portugal	2015	Liver	Negative
Oryctolagus cuniculus algirus	European rabbit	SOS_412	Portugal	2015	Liver	Negative
Oryctolagus cuniculus algirus	European rabbit	SOS_415	Portugal	2015	Liver	Negative
Oryctolagus cuniculus algirus	European rabbit	SOS_416	Portugal	2015	Liver	Negative
Oryctolagus cuniculus algirus	European rabbit	SOS_418	Portugal	2015	Liver	Negative
Oryctolagus cuniculus algirus	European rabbit	SOS_419	Portugal	2015	Liver	Negative
Oryctolagus cuniculus algirus	European rabbit	SOS_420	Portugal	2015	Liver	Negative
Oryctolagus cuniculus algirus	European rabbit	SOS_421	Portugal	2015	Liver	Positive
Oryctolagus cuniculus algirus	European rabbit	SOS_422	Portugal	2015	Liver	Negative
Oryctolagus cuniculus algirus	European rabbit	SOS_425	Portugal	2015	Liver	Negative
Oryctolagus cuniculus algirus	European rabbit	SOS_426	Portugal	2015	Liver	Negative
Oryctolagus cuniculus algirus	European rabbit	SOS_459	Portugal	2015	Liver	Negative
Oryctolagus cuniculus algirus	European rabbit	SOS_460	Portugal	2015	Liver	Negative
Oryctolagus cuniculus algirus	European rabbit	SOS_464	Portugal	2015	Liver	Negative
Oryctolagus cuniculus algirus	European rabbit	SOS_466	Portugal	2015	Liver	Negative
Oryctolagus cuniculus algirus	European rabbit	SOS_467	Portugal	2015	Liver	Negative
Oryctolagus cuniculus algirus	European rabbit	SOS_468	Portugal	2015	Liver	Negative
Oryctolagus cuniculus algirus	European rabbit	SOS_478	Portugal	2015	Liver	Negative
Oryctolagus cuniculus algirus	European rabbit	SOS_472	Portugal	2016	Liver	Negative
Oryctolagus cuniculus algirus	European rabbit	SOS_476	Portugal	2016	Liver	Negative
Oryctolagus cuniculus algirus	European rabbit	SOS_477	Portugal	2016	Liver	Negative
Oryctolagus cuniculus algirus	European rabbit	SOS_479	Portugal	2016	Liver	Negative
Oryctolagus cuniculus algirus	European rabbit	SOS_500	Portugal	2016	Liver	Negative
Oryctolagus cuniculus algirus	European rabbit	SOS_501	Portugal	2016	Liver	Negative
Oryctolagus cuniculus algirus	European rabbit	SOS_502	Portugal	2016	Liver	Negative
Oryctolagus cuniculus algirus	European rabbit	SOS_503	Portugal	2016	Liver	Negative
Oryctolagus cuniculus algirus	European rabbit	SOS_505	Portugal	2016	Liver	Positive
Oryctolagus cuniculus algirus	European rabbit	SOS_522	Portugal	2016	Liver	Negative
Oryctolagus cuniculus algirus	European rabbit	SOS_523	Portugal	2016	Liver	Positive
Oryctolagus cuniculus algirus	European rabbit	SOS_524	Portugal	2016	Liver	Negative
Oryctolagus cuniculus algirus	European rabbit	SOS_526	Portugal	2016	Liver	Negative
Oryctolagus cuniculus algirus	European rabbit	PAT17_28444	Portugal	2017	Blood	Negative
Oryctolagus cuniculus algirus	European rabbit	PAT17_28449	Portugal	2017	Blood	Positive
Oryctolagus cuniculus algirus	European rabbit	PAT17_28453	Portugal	2017	Blood	Negative
Oryctolagus cuniculus algirus	European rabbit	PAT17_29975	Portugal	2017	Blood	Negative
Oryctolagus cuniculus algirus	European rabbit	PAT17_32452	Portugal	2017	Blood	Negative
Oryctolagus cuniculus algirus	European rabbit	PAT17_32521	Portugal	2017	Unknown	Negative
Oryctolagus cuniculus algirus	European rabbit	PAT17_32533	Portugal	2017	Blood	Negative
Oryctolagus cuniculus algirus	European rabbit	PAT17_32549	Portugal	2017	Blood	Negative
Oryctolagus cuniculus algirus	European rabbit	PAT17_32551	Portugal	2017	Blood	Negative
Oryctolagus cuniculus algirus	European rabbit	PAT17_34679	Portugal	2017	Blood	Negative
Oryctolagus cuniculus algirus	European rabbit	PAT17_34683	Portugal	2017	Blood	Negative
Oryctolagus cuniculus algirus	European rabbit	PAT17_34689	Portugal	2017	Blood	Negative
Oryctolagus cuniculus algirus	European rabbit	PAT17_34694	Portugal	2017	Blood	Negative
Oryctolagus cuniculus algirus	European rabbit	PAT17_34696	Portugal	2017	Blood	Negative
Oryctolagus cuniculus algirus	European rabbit	PAT17_34702	Portugal	2017	Blood	Negative
Oryctolagus cuniculus algirus	European rabbit	PAT17_34703	Portugal	2017	Blood	Negative
Oryctolagus cuniculus algirus	European rabbit	PAT17_34704	Portugal	2017	Blood	Negative
Oryctolagus cuniculus algirus	European rabbit	PAT17_34705	Portugal	2017	Blood	Negative
Oryctolagus cuniculus algirus	European rabbit	PAT17_34709	Portugal	2017	Blood	Negative
Oryctolagus cuniculus algirus	European rabbit	PAT17_35057	Portugal	2017	Blood	Negative
Oryctolagus cuniculus algirus	European rabbit	PAT17_35059	Portugal	2017	Blood	Negative
Oryctolagus cuniculus algirus	European rabbit	PAT17_35061	Portugal	2017	Blood	Negative
Oryctolagus cuniculus algirus	European rabbit	PAT17_35063	Portugal	2017	Blood	Negative
Oryctolagus cuniculus algirus	European rabbit	PAT17_35067	Portugal	2017	Blood	Negative
Oryctolagus cuniculus algirus	European rabbit	PAT17_35070	Portugal	2017	Blood	Negative
Oryctolagus cuniculus algirus	European rabbit	PAT17_35085	Portugal	2017	Blood	Negative
Oryctolagus cuniculus algirus	European rabbit	PAT17_35088	Portugal	2017	Blood	Negative
Oryctolagus cuniculus algirus	European rabbit	PAT17_35093	Portugal	2017	Blood	Negative
Oryctolagus cuniculus algirus	European rabbit	PAT17_36761	Portugal	2017	Blood	Negative
Oryctolagus cuniculus algirus	European rabbit	PAT17_36767	Portugal	2017	Blood	Negative
Oryctolagus cuniculus algirus	European rabbit	PAT17_36773	Portugal	2017	Blood	Negative
Oryctolagus cuniculus algirus	European rabbit	PAT17_36775	Portugal	2017	Blood	Negative
Oryctolagus cuniculus algirus	European rabbit	PAT17_36778	Portugal	2017	Blood	Negative
Oryctolagus cuniculus algirus	European rabbit	PAT17_36785	Portugal	2017	Blood	Negative
Oryctolagus cuniculus algirus	European rabbit	PAT17_36794	Portugal	2017	Blood	Negative
Oryctolagus cuniculus algirus	European rabbit	PAT17_36799	Portugal	2017	Blood	Negative
Oryctolagus cuniculus algirus	European rabbit	PAT17_37660	Portugal	2017	Blood	Negative
Oryctolagus cuniculus algirus	European rabbit	PAT17_37662	Portugal	2017	Blood	Negative
Oryctolagus cuniculus algirus	European rabbit	PAT17_37674	Portugal	2017	Blood	Negative
Oryctolagus cuniculus algirus	European rabbit	PAT17_37675	Portugal	2017	Blood	Negative
Oryctolagus cuniculus algirus	European rabbit	PAT17_37676	Portugal	2017	Blood	Negative
Oryctolagus cuniculus algirus	European rabbit	PAT17_37677	Portugal	2017	Blood	Negative
Oryctolagus cuniculus algirus	European rabbit	PAT18_00761	Portugal	2018	Blood	Negative
Oryctolagus cuniculus algirus	European rabbit	PAT18_00764	Portugal	2018	Blood	Negative
Oryctolagus cuniculus algirus	European rabbit	PAT18_00768	Portugal	2018	Blood	Negative
Oryctolagus cuniculus algirus	European rabbit	PAT18_00770	Portugal	2018	Blood	Negative
Oryctolagus cuniculus algirus	European rabbit	PAT18_00772	Portugal	2018	Blood	Negative
Oryctolagus cuniculus algirus	European rabbit	PAT18_00773	Portugal	2018	Blood	Negative
Oryctolagus cuniculus algirus	European rabbit	PAT18_00774	Portugal	2018	Blood	Negative
Oryctolagus cuniculus algirus	European rabbit	PAT18_00776	Portugal	2018	Blood	Positive
Oryctolagus cuniculus algirus	European rabbit	PAT18_00779	Portugal	2018	Blood	Negative
Oryctolagus cuniculus algirus	European rabbit	PAT18_00784	Portugal	2018	Blood	Negative
Oryctolagus cuniculus algirus	European rabbit	PAT18_00786	Portugal	2018	Blood	Negative
Oryctolagus cuniculus algirus	European rabbit	PAT18_00788	Portugal	2018	Blood	Negative
Oryctolagus cuniculus algirus	European rabbit	PAT18_00789	Portugal	2018	Blood	Negative
Oryctolagus cuniculus algirus	European rabbit	PAT18_00790	Portugal	2018	Blood	Negative
Oryctolagus cuniculus algirus	European rabbit	PAT18_00796	Portugal	2018	Blood	Negative
Oryctolagus cuniculus algirus	European rabbit	PAT18_05035	Portugal	2018	Blood	Negative
Oryctolagus cuniculus algirus	European rabbit	PAT18_05049	Portugal	2018	Blood	Negative
Oryctolagus cuniculus algirus	European rabbit	PAT18_05056	Portugal	2018	Blood	Negative
Oryctolagus cuniculus algirus	European rabbit	PAT18_05066	Portugal	2018	Blood	Negative
Oryctolagus cuniculus algirus	European rabbit	PAT18_05072	Portugal	2018	Blood	Negative
Oryctolagus cuniculus algirus	European rabbit	PAT18_05073	Portugal	2018	Blood	Negative
Oryctolagus cuniculus algirus	European rabbit	PAT18_05089	Portugal	2018	Blood	Negative
Oryctolagus cuniculus algirus	European rabbit	PAT18_05096	Portugal	2018	Blood	Negative
Oryctolagus cuniculus algirus	European rabbit	ARR19	Portugal	< 2005	Ear	Positive
Oryctolagus cuniculus algirus	European rabbit	ARR6	Portugal	< 2005	Ear	Positive
Oryctolagus cuniculus algirus	European rabbit	ARR9	Portugal	< 2005	Ear	Negative
Oryctolagus cuniculus algirus	European rabbit	ARR1	Portugal	Unknown	Unknown	Negative
Oryctolagus cuniculus algirus	European rabbit	CB108	Portugal	Unknown	Unknown	Positive
Oryctolagus cuniculus algirus	European rabbit	CB125	Portugal	Unknown	Unknown	Negative
Oryctolagus cuniculus algirus	European rabbit	CB154	Portugal	Unknown	Unknown	Negative
Oryctolagus cuniculus algirus	European rabbit	CB156	Portugal	Unknown	Unknown	Negative
Oryctolagus cuniculus algirus	European rabbit	CB157	Portugal	Unknown	Unknown	Negative
Oryctolagus cuniculus algirus	European rabbit	CB158	Portugal	Unknown	Unknown	Negative
Oryctolagus cuniculus algirus	European rabbit	CB159	Portugal	Unknown	Unknown	Negative
Oryctolagus cuniculus algirus	European rabbit	CB161	Portugal	Unknown	Unknown	Negative
Oryctolagus cuniculus algirus	European rabbit	CB163	Portugal	Unknown	Unknown	Negative
Oryctolagus cuniculus algirus	European rabbit	CB164	Portugal	Unknown	Unknown	Negative
Oryctolagus cuniculus algirus	European rabbit	CB165	Portugal	Unknown	Unknown	Negative
Oryctolagus cuniculus algirus	European rabbit	CB166	Portugal	Unknown	Unknown	Negative
Oryctolagus cuniculus algirus	European rabbit	CB167	Portugal	Unknown	Unknown	Negative
Oryctolagus cuniculus algirus	European rabbit	CB168	Portugal	Unknown	Unknown	Negative
Oryctolagus cuniculus algirus	European rabbit	CB169	Portugal	Unknown	Unknown	Negative
Oryctolagus cuniculus algirus	European rabbit	CB170	Portugal	Unknown	Unknown	Negative
Oryctolagus cuniculus algirus	European rabbit	CB192	Portugal	Unknown	Unknown	Negative
Oryctolagus cuniculus algirus	European rabbit	CB193	Portugal	Unknown	Unknown	Negative
Oryctolagus cuniculus algirus	European rabbit	CB31	Portugal	Unknown	Unknown	Negative
Oryctolagus cuniculus algirus	European rabbit	CB32	Portugal	Unknown	Unknown	Negative
Oryctolagus cuniculus algirus	European rabbit	CBAlm1	Portugal	Unknown	Unknown	Negative
Oryctolagus cuniculus algirus	European rabbit	CBAlm15	Portugal	Unknown	Unknown	Negative
Oryctolagus cuniculus algirus	European rabbit	CBAlm24	Portugal	Unknown	Unknown	Negative
Oryctolagus cuniculus algirus	European rabbit	CBAlm3	Portugal	Unknown	Unknown	Negative
Oryctolagus cuniculus algirus	European rabbit	CBAlm5	Portugal	Unknown	Unknown	Negative
Oryctolagus cuniculus algirus	European rabbit	CBAvis1	Portugal	Unknown	Unknown	Negative
Oryctolagus cuniculus algirus	European rabbit	CBAvis4	Portugal	Unknown	Unknown	Positive
Oryctolagus cuniculus algirus	European rabbit	CBAvis5	Portugal	Unknown	Unknown	Negative
Oryctolagus cuniculus algirus	European rabbit	CBMert39	Portugal	Unknown	Unknown	Negative
Oryctolagus cuniculus algirus	European rabbit	CBMert43	Portugal	Unknown	Unknown	Negative
Oryctolagus cuniculus algirus	European rabbit	CBPAN13	Portugal	Unknown	Unknown	Negative
Oryctolagus cuniculus algirus	European rabbit	CBPancas7	Portugal	Unknown	Unknown	Negative
Oryctolagus cuniculus algirus	European rabbit	CBSant1	Portugal	Unknown	Unknown	Negative
Oryctolagus cuniculus algirus	European rabbit	CBSant3	Portugal	Unknown	Unknown	Negative
Oryctolagus cuniculus algirus	European rabbit	CBSant4	Portugal	Unknown	Unknown	Negative
Oryctolagus cuniculus algirus	European rabbit	CBTV9-03	Portugal	Unknown	Unknown	Negative
Oryctolagus cuniculus algirus	European rabbit	Mert25OCA6	Portugal	Unknown	Unknown	Negative
Oryctolagus cuniculus algirus	European rabbit	P94	Portugal	Unknown	Unknown	Negative
Oryctolagus cuniculus algirus	European rabbit	Pan5 Oca2	Portugal	Unknown	Unknown	Negative
Oryctolagus cuniculus algirus	European rabbit	Pan6OCA3	Portugal	Unknown	Unknown	Negative
Oryctolagus cuniculus algirus	European rabbit	Pan7OCA4	Portugal	Unknown	Unknown	Negative
Oryctolagus cuniculus algirus	European rabbit	Pan8OCA5	Portugal	Unknown	Unknown	Negative
Oryctolagus cuniculus algirus	European rabbit	TV5CB	Portugal	Unknown	Unknown	Positive
Oryctolagus cuniculus algirus	European rabbit	CBAnd2	Spain	2012	Liver	Negative
Oryctolagus cuniculus algirus	European rabbit	CBNav12	Spain	Unknown	Unknown	Negative
Oryctolagus cuniculus algirus	European rabbit	CBNav15	Spain	Unknown	Unknown	Positive
Oryctolagus cuniculus algirus	European rabbit	CBNav18	Spain	Unknown	Unknown	Negative
Oryctolagus cuniculus algirus	European rabbit	CBNav20	Spain	Unknown	Unknown	Positive
Oryctolagus cuniculus algirus	European rabbit	CBNav3	Spain	Unknown	Unknown	Negative
Oryctolagus cuniculus algirus	European rabbit	CBNav44	Spain	Unknown	Unknown	Negative
Oryctolagus cuniculus algirus	European rabbit	CBNav47	Spain	Unknown	Unknown	Negative
Oryctolagus cuniculus algirus	European rabbit	CBNav6	Spain	Unknown	Unknown	Negative
Oryctolagus cuniculus algirus	European rabbit	CBNav8	Spain	Unknown	Unknown	Negative
Oryctolagus cuniculus algirus	European rabbit	C5	Unknown	Unknown	Unknown	Negative
Oryctolagus cuniculus cuniculus	European rabbit	1453Chevreloup	France	1994-1996	Liver?	Positive
Oryctolagus cuniculus cuniculus	European rabbit	2Causse	France	Unknown	Unknown	Negative
Oryctolagus cuniculus cuniculus	European rabbit	3Causse	France	Unknown	Unknown	Negative
Oryctolagus cuniculus cuniculus	European rabbit	4Causse	France	Unknown	Unknown	Negative
Oryctolagus cuniculus cuniculus	European rabbit	8Causse	France	Unknown	Unknown	Negative
Oryctolagus cuniculus cuniculus	European rabbit	CYM60	France	Unknown	Unknown	Negative
Oryctolagus cuniculus cuniculus	European rabbit	FOSOCC10	France	Unknown	Unknown	Negative
Oryctolagus cuniculus cuniculus	European rabbit	PERP14	France	Unknown	Unknown	Positive
Oryctolagus cuniculus cuniculus	European rabbit	Sylv MV+Kidney	Italy	2007?	Kidney	Negative
Oryctolagus cuniculus cuniculus	European rabbit	CBLL9615	Spain	Unknown	Unknown	Positive
Oryctolagus cuniculus cuniculus	European rabbit	CBTar102	Spain	Unknown	Unknown	Positive
Oryctolagus cuniculus cuniculus	European rabbit	CBTar108	Spain	Unknown	Unknown	Negative
Oryctolagus cuniculus cuniculus	European rabbit	CBTar110	Spain	Unknown	Unknown	Negative
Oryctolagus cuniculus cuniculus	European rabbit	OCC21TAR103	Spain	Unknown	Unknown	Negative
Oryctolagus cuniculus cuniculus	European rabbit	OCC22TAR106	Spain	Unknown	Unknown	Negative
Oryctolagus cuniculus cuniculus	European rabbit	OCC23	Spain	Unknown	Unknown	Negative
Oryctolagus cuniculus cuniculus	European rabbit	OCC23ZRG10	Spain	Unknown	Unknown	Negative
Oryctolagus cuniculus cuniculus	European rabbit	Tar105OCC18	Spain	Unknown	Unknown	Negative
Oryctolagus cuniculus cuniculus	European rabbit	Tar107OCC19	Spain	Unknown	Unknown	Negative
Oryctolagus cuniculus cuniculus	European rabbit	ZRG14OCC17	Spain	Unknown	Unknown	Negative
Oryctolagus cuniculus cuniculus	European rabbit	ZRG22	Spain	Unknown	Ear?	Positive
Oryctolagus cuniculus cuniculus	European rabbit	ZRG23	Spain	Unknown	Ear?	Negative
Oryctolagus cuniculus cuniculus	European rabbit	ZRG24	Spain	Unknown	Ear?	Negative
Oryctolagus cuniculus cuniculus	European rabbit	ZRG25	Spain	Unknown	Ear?	Positive
Oryctolagus cuniculus cuniculus	European rabbit	ZRG7OCC15	Spain	Unknown	Ear?	Negative
Oryctolagus cuniculus cuniculus	European rabbit	LanOCC12	Unknown	Unknown	Unknown	Negative
Oryctolagus cuniculus cuniculus	European rabbit	LaRoqueOCC11	Unknown	Unknown	Unknown	Negative
Oryctolagus cuniculus cuniculus	European rabbit	TARNOCC13	Unknown	Unknown	Unknown	Negative
Oryctolagus cuniculus cuniculus	European rabbit	VAUOCC14	Unknown	Unknown	Unknown	Negative
Oryctolagus cuniculus cuniculus (domestic)	European rabbit	AC-SAP4	France	Unknown	Unknown	Negative
Oryctolagus cuniculus cuniculus (domestic)	European rabbit	AC-SAP6	France	Unknown	Unknown	Negative
Oryctolagus cuniculus cuniculus (domestic)	European rabbit	AC-SAP7	France	Unknown	Unknown	Negative
Oryctolagus cuniculus cuniculus (domestic)	European rabbit	271F	Portugal	2008-2009	Liver	Negative
Oryctolagus cuniculus cuniculus (domestic)	European rabbit	271M	Portugal	2008-2009	Muscle	Negative
Oryctolagus cuniculus cuniculus (domestic)	European rabbit	272F	Portugal	2008-2009	Liver	Negative
Oryctolagus cuniculus cuniculus (domestic)	European rabbit	272M	Portugal	2008-2009	Muscle	Negative
Oryctolagus cuniculus cuniculus (domestic)	European rabbit	273F	Portugal	2008-2009	Liver	Negative
Oryctolagus cuniculus cuniculus (domestic)	European rabbit	273M	Portugal	2008-2009	Muscle	Negative
Oryctolagus cuniculus cuniculus (domestic)	European rabbit	274F	Portugal	2008-2009	Liver	Negative
Oryctolagus cuniculus cuniculus (domestic)	European rabbit	274M	Portugal	2008-2009	Muscle	Negative
Oryctolagus cuniculus cuniculus (domestic)	European rabbit	275F	Portugal	2008-2009	Liver	Negative
Oryctolagus cuniculus cuniculus (domestic)	European rabbit	275M	Portugal	2008-2009	Muscle	Negative
Oryctolagus cuniculus cuniculus (domestic)	European rabbit	281F	Portugal	2008-2009	Liver	Negative
Oryctolagus cuniculus cuniculus (domestic)	European rabbit	281M	Portugal	2008-2009	Muscle	Negative
Oryctolagus cuniculus cuniculus (domestic)	European rabbit	282F	Portugal	2008-2009	Liver	Negative
Oryctolagus cuniculus cuniculus (domestic)	European rabbit	282M	Portugal	2008-2009	Muscle	Negative
Oryctolagus cuniculus cuniculus (domestic)	European rabbit	283F	Portugal	2008-2009	Liver	Negative
Oryctolagus cuniculus cuniculus (domestic)	European rabbit	283M	Portugal	2008-2009	Muscle	Negative
Oryctolagus cuniculus cuniculus (domestic)	European rabbit	284F	Portugal	2008-2009	Liver	Negative
Oryctolagus cuniculus cuniculus (domestic)	European rabbit	284M	Portugal	2008-2009	Muscle	Negative
Oryctolagus cuniculus cuniculus (domestic)	European rabbit	285F	Portugal	2008-2009	Liver	Negative
Oryctolagus cuniculus cuniculus (domestic)	European rabbit	285M	Portugal	2008-2009	Muscle	Negative
Oryctolagus cuniculus cuniculus (domestic)	European rabbit	A111	Spain	2009	Unknown	Negative
Oryctolagus cuniculus cuniculus (domestic)	European rabbit	28	Unknown	Unknown	Blood	Negative
Oryctolagus cuniculus cuniculus (domestic)	European rabbit	819	Unknown	Unknown	Blood	Negative
Oryctolagus cuniculus cuniculus (domestic)	European rabbit	A105OCD11	Unknown	Unknown	Unknown	Negative
Oryctolagus cuniculus cuniculus (domestic)	European rabbit	A110OCD12	Unknown	Unknown	Unknown	Negative
Oryctolagus cuniculus cuniculus (domestic)	European rabbit	A112OCD13	Unknown	Unknown	Unknown	Negative
Oryctolagus cuniculus cuniculus (domestic)	European rabbit	A80OCD10	Unknown	Unknown	Unknown	Negative
Oryctolagus cuniculus cuniculus (domestic)	European rabbit	BF3F10	Unknown	Unknown	Unknown	Negative
Oryctolagus cuniculus cuniculus (domestic)	European rabbit	BF8Y18	Unknown	Unknown	Unknown	Negative
Oryctolagus cuniculus cuniculus (domestic)	European rabbit	BFAK295	Unknown	Unknown	Unknown	Negative
Oryctolagus cuniculus cuniculus (domestic)	European rabbit	BFSR8	Unknown	Unknown	Unknown	Negative
Oryctolagus cuniculus cuniculus (domestic)	European rabbit	BFSY28	Unknown	Unknown	Unknown	Negative
Oryctolagus cuniculus cuniculus (domestic)	European rabbit	C1	Unknown	Unknown	Unknown	Negative
Oryctolagus cuniculus cuniculus (domestic)	European rabbit	C2	Unknown	Unknown	Unknown	Negative
Oryctolagus cuniculus cuniculus (domestic)	European rabbit	CD1	Unknown	Unknown	Unknown	Negative
Oryctolagus cuniculus cuniculus (domestic)	European rabbit	CD10	Unknown	Unknown	Unknown	Negative
Oryctolagus cuniculus cuniculus (domestic)	European rabbit	CD11	Unknown	Unknown	Unknown	Negative
Oryctolagus cuniculus cuniculus (domestic)	European rabbit	CD12	Unknown	Unknown	Unknown	Negative
Oryctolagus cuniculus cuniculus (domestic)	European rabbit	CD13	Unknown	Unknown	Unknown	Negative
Oryctolagus cuniculus cuniculus (domestic)	European rabbit	CD14	Unknown	Unknown	Unknown	Negative
Oryctolagus cuniculus cuniculus (domestic)	European rabbit	CD15	Unknown	Unknown	Unknown	Negative
Oryctolagus cuniculus cuniculus (domestic)	European rabbit	CD16	Unknown	Unknown	Unknown	Negative
Oryctolagus cuniculus cuniculus (domestic)	European rabbit	CD17	Unknown	Unknown	Unknown	Negative
Oryctolagus cuniculus cuniculus (domestic)	European rabbit	CD18	Unknown	Unknown	Unknown	Negative
Oryctolagus cuniculus cuniculus (domestic)	European rabbit	CD2	Unknown	Unknown	Unknown	Negative
Oryctolagus cuniculus cuniculus (domestic)	European rabbit	CD3	Unknown	Unknown	Unknown	Negative
Oryctolagus cuniculus cuniculus (domestic)	European rabbit	CD32	Unknown	Unknown	Unknown	Negative
Oryctolagus cuniculus cuniculus (domestic)	European rabbit	CD4	Unknown	Unknown	Unknown	Negative
Oryctolagus cuniculus cuniculus (domestic)	European rabbit	CD9	Unknown	Unknown	Unknown	Negative
Oryctolagus cuniculus cuniculus (domestic)	European rabbit	DK909	Unknown	Unknown	Unknown	Negative
Oryctolagus cuniculus cuniculus (domestic)	European rabbit	FG-ES1	Unknown	Unknown	Unknown	Negative
Oryctolagus cuniculus cuniculus (domestic)	European rabbit	FG-ES12	Unknown	Unknown	Unknown	Negative
Oryctolagus cuniculus cuniculus (domestic)	European rabbit	FG-ES3	Unknown	Unknown	Unknown	Negative
Oryctolagus cuniculus cuniculus (domestic)	European rabbit	FG-ES4	Unknown	Unknown	Unknown	Negative
Oryctolagus cuniculus cuniculus (domestic)	European rabbit	FG-ES8	Unknown	Unknown	Unknown	Negative
Oryctolagus cuniculus cuniculus (domestic)	European rabbit	LL228	Unknown	Unknown	Unknown	Negative
Oryctolagus cuniculus cuniculus (domestic)	European rabbit	LO271	Unknown	Unknown	Unknown	Negative
Oryctolagus cuniculus cuniculus (domestic)	European rabbit	NDA12	Unknown	Unknown	Unknown	Negative
Oryctolagus cuniculus cuniculus (domestic)	European rabbit	NDA20	Unknown	Unknown	Unknown	Negative
Oryctolagus cuniculus cuniculus (domestic)	European rabbit	NDA38	Unknown	Unknown	Unknown	Negative
Oryctolagus cuniculus cuniculus (domestic)	European rabbit	NDA43	Unknown	Unknown	Unknown	Negative
Oryctolagus cuniculus cuniculus (domestic)	European rabbit	NDA46	Unknown	Unknown	Unknown	Negative
Oryctolagus cuniculus cuniculus (domestic)	European rabbit	NZ43OCD15	Unknown	Unknown	Unknown	Negative
Oryctolagus cuniculus cuniculus (domestic)	European rabbit	NZ44OCD16	Unknown	Unknown	Unknown	Negative
Oryctolagus cuniculus cuniculus (domestic)	European rabbit	NZ45OCD17	Unknown	Unknown	Unknown	Negative
Oryctolagus cuniculus cuniculus (domestic)	European rabbit	QC389	Unknown	Unknown	Unknown	Negative
Oryctolagus cuniculus cuniculus?	European rabbit	CBAL11	Spain	Unknown	Liver?	Negative
Oryctolagus cuniculus cuniculus?	European rabbit	CBAL13	Spain	Unknown	Liver?	Negative
Oryctolagus cuniculus cuniculus?	European rabbit	CBAL22	Spain	Unknown	Liver?	Negative
Oryctolagus cuniculus cuniculus?	European rabbit	CBAL23	Spain	Unknown	Liver?	Negative
Oryctolagus cuniculus cuniculus?	European rabbit	CBAL26	Spain	Unknown	Liver?	Negative
Pentalagus furnessi	Amami rabbit	Pen03	Japan	Unknown	Unknown	Negative
Pentalagus furnessi	Amami rabbit	Pentalagus	Japan	Unknown	Unknown	Negative
Pentalagus furnessi	Amami rabbit	Wes1 Pentalagus	Japan	Unknown	Unknown	Negative
Romerolagus diazi	Volcano rabbit	Romerolagus	Mexico	Unknown	Unknown	Negative
Romerolagus diazi	Volcano rabbit	Romerolagus1	Mexico	Unknown	Unknown	Negative
Romerolagus diazi	Volcano rabbit	Romerolagus2	Mexico	Unknown	Unknown	Negative
Sylvilagus	n.d.	Sylv	Unknown	Unknown	Unknown	Negative
Sylvilagus	n.d.	Sylv13019	Unknown	Unknown	Unknown	Negative
Sylvilagus	n.d.	Sylv13504	Unknown	Unknown	Unknown	Negative
Sylvilagus	n.d.	Sylv13574	Unknown	Unknown	Unknown	Negative
Sylvilagus	n.d.	Sylv17093	Unknown	Unknown	Unknown	Negative
Sylvilagus	n.d.	Sylv17183	Unknown	Unknown	Unknown	Negative
Sylvilagus	n.d.	Sylv17303	Unknown	Unknown	Unknown	Negative
Sylvilagus	n.d.	Sylv17421	Unknown	Unknown	Unknown	Negative
Sylvilagus	n.d.	Sylv17597	Unknown	Unknown	Unknown	Negative
Sylvilagus	n.d.	Sylv2333	Unknown	Unknown	Unknown	Negative
Sylvilagus	n.d.	Sylv2338	Unknown	Unknown	Unknown	Negative
Sylvilagus	n.d.	Sylv2469	Unknown	Unknown	Unknown	Negative
Sylvilagus	n.d.	Sylv2930	Unknown	Unknown	Unknown	Negative
Sylvilagus	n.d.	Sylv2939	Unknown	Unknown	Unknown	Negative
Sylvilagus	n.d.	Sylv2949	Unknown	Unknown	Unknown	Negative
Sylvilagus	n.d.	Sylv69491	Unknown	Unknown	Unknown	Negative
Sylvilagus	n.d.	Sylv71069	Unknown	Unknown	Unknown	Negative
Sylvilagus	n.d.	Sylv712	Unknown	Unknown	Unknown	Negative
Sylvilagus	n.d.	Sylv88064	Unknown	Unknown	Unknown	Negative
Sylvilagus	n.d.	Sylv88067	Unknown	Unknown	Unknown	Negative
Sylvilagus	n.d.	Sylv88220	Unknown	Unknown	Unknown	Negative
Sylvilagus	n.d.	Sylv88291	Unknown	Unknown	Unknown	Negative
Sylvilagus	n.d.	Sylv88321	Unknown	Unknown	Unknown	Negative
Sylvilagus	n.d.	Sylv8834	Unknown	Unknown	Unknown	Negative
Sylvilagus	n.d.	Sylv88345	Unknown	Unknown	Unknown	Negative
Sylvilagus	n.d.	Sylv88362	Unknown	Unknown	Unknown	Negative
Sylvilagus	n.d.	Sylv90995	Unknown	Unknown	Unknown	Negative
Sylvilagus bachmani	Brush rabbit	SylBach1677	Unknown	Unknown	Unknown	Negative
Sylvilagus bachmani	Brush rabbit	SylBach1679	Unknown	Unknown	Unknown	Negative
Sylvilagus bachmani	Brush rabbit	SylvBach1681 Kidney	Unknown	Unknown	Kidney	Negative
Sylvilagus bachmani	Brush rabbit	SylvBach1682 Kidney	Unknown	Unknown	Kidney	Negative
Sylvilagus bachmani	Brush rabbit	SylvBach1683 Kidney	Unknown	Unknown	Kidney	Negative
Sylvilagus bachmani	Brush rabbit	SylvBach1684 Kidney	Unknown	Unknown	Kidney	Negative
Sylvilagus bachmani	Brush rabbit	Wes3 S.bach	Unknown	Unknown	Unknown	Negative
Sylvilagus bachmani	Brush rabbit	Wes4 S.bach	Unknown	Unknown	Unknown	Negative
Sylvilagus cunicularius	Mexican cottontail	S.cunicularis	Unknown	Unknown	Unknown	Negative
Sylvilagus cunicularius	Mexican cottontail	Scu1	Unknown	Unknown	Unknown	Negative
Sylvilagus floridanus	Eastern cottontail	Sy2	France	Unknown	Unknown	Negative
Sylvilagus floridanus	Eastern cottontail	Sy3	France	Unknown	Unknown	Negative
Sylvilagus floridanus	Eastern cottontail	Sy4	France	Unknown	Unknown	Negative
Sylvilagus floridanus	Eastern cottontail	Sy5	France	Unknown	Unknown	Negative
Sylvilagus floridanus	Eastern cottontail	Sy6	France	Unknown	Unknown	Negative
Sylvilagus floridanus	Eastern cottontail	Cottontail	Unknown	Unknown	Unknown	Negative
Sylvilagus floridanus	Eastern cottontail	Cottontail genomic DNA	Unknown	Unknown	Unknown	Negative
Sylvilagus floridanus	Eastern cottontail	Sflo162	Unknown	Unknown	Unknown	Negative
